# Supplementary material for: Causal association of gut microbiota on spondyloarthritis and its subtypes: a Mendelian randomization analysis
Source: Front Immunol. 2024 Feb 8;15:1284466. doi: 10.3389/fimmu.2024.1284466 (PMC10883304; doi:10.3389/fimmu.2024.1284466)
Supplement: Supplementary file 1 [file Table_1.xlsx]

## Sheet: Sheet1
Supplementary Table 1: Instrumental variables involved in Mendelian randomization analysis between gut microbiota and Spondyloarthritis.
Bacterial taxa (exposure)	SNP	effect_allele.exposure	other_allele.exposure	beta.exposure	beta.outcome	eaf.exposure	eaf.outcome	se.exposure	se.outcome	P-val.exposure	P-val.outcome	F
class Actinobacteria id.419	rs11655079	T	C	-0.056	-0.067	0.25	0.187	0.012	0.048	5.92516e-06	0.163	20.348
class Actinobacteria id.419	rs11745923	G	T	0.056	0.071	0.397	0.394	0.012	0.038	1.58132e-06	0.063	23.809
class Actinobacteria id.419	rs12049045	A	G	0.051	0.07	0.382	0.383	0.011	0.038	8.62621e-06	0.067	19.933
class Actinobacteria id.419	rs134366	A	G	-0.112	-0.091	0.94	0.931	0.024	0.074	1.50428e-06	0.219	22.659
class Actinobacteria id.419	rs1376754	G	A	0.051	0.031	0.47	0.493	0.011	0.037	6.71382e-06	0.401	20.486
class Actinobacteria id.419	rs1515761	C	T	-0.076	-0.099	0.867	0.925	0.017	0.071	4.96364e-06	0.165	20.133
class Actinobacteria id.419	rs182549	G	A	-0.054	-0.04	0.7	0.609	0.012	0.038	5.39237e-06	0.301	19.839
class Actinobacteria id.419	rs4945008	G	A	-0.071	0.065	0.785	0.729	0.013	0.042	1.10652e-07	0.12	27.981
class Actinobacteria id.419	rs6660520	T	C	-0.126	-0.065	0.068	0.055	0.027	0.082	2.56803e-06	0.426	21.32
class Actinobacteria id.419	rs72767435	T	C	0.094	0.06	0.096	0.092	0.019	0.065	6.20798e-07	0.356	23.95
class Actinobacteria id.419	rs7322849	T	G	0.156	0.144	0.052	0.044	0.035	0.091	8.62105e-06	0.114	20.035
class Actinobacteria id.419	rs80083040	G	A	-0.058	-0.043	0.648	0.618	0.012	0.038	8.3372e-07	0.266	24.317
class Actinobacteria id.419	rs8047955	C	T	0.051	0.03	0.361	0.369	0.012	0.039	8.92237e-06	0.445	19.498
class Actinobacteria id.419	rs857444	G	A	0.05	-0.008	0.433	0.372	0.011	0.039	8.67601e-06	0.836	19.832
class Alphaproteobacteria id.2379	rs961091	C	T	-0.161	-0.066	0.065	0.058	0.032	0.08	6.20369e-07	0.409	25.574
class Alphaproteobacteria id.2379	rs140912403	G	A	-0.071	-0.017	0.665	0.575	0.016	0.039	7.37921e-06	0.663	20.025
class Alphaproteobacteria id.2379	rs34569731	C	T	-0.081	-0.042	0.172	0.253	0.018	0.043	7.53633e-06	0.326	19.253
class Alphaproteobacteria id.2379	rs55876211	C	T	0.081	0.024	0.2	0.252	0.018	0.043	9.75933e-06	0.584	19.809
class Alphaproteobacteria id.2379	rs62285697	A	G	0.133	0.031	0.072	0.113	0.027	0.059	5.09143e-07	0.602	24.774
class Alphaproteobacteria id.2379	rs76784716	A	G	-0.097	0.048	0.849	0.915	0.022	0.067	8.84301e-06	0.473	20.302
class Alphaproteobacteria id.2379	rs7960664	A	G	-0.075	-0.001	0.302	0.375	0.015	0.038	1.05334e-06	0.98	23.837
class Bacilli id.1673	rs9813022	A	G	-0.101	-0.028	0.068	0.048	0.022	0.086	4.85445e-06	0.743	21.666
class Bacilli id.1673	rs11110282	G	A	-0.063	-0.008	0.241	0.293	0.013	0.041	1.96024e-06	0.84	24.009
class Bacilli id.1673	rs11730038	T	C	0.057	0.038	0.253	0.262	0.013	0.043	7.21174e-06	0.375	20.36
class Bacilli id.1673	rs12797734	A	G	0.06	0.038	0.193	0.178	0.014	0.049	9.53038e-06	0.436	19.412
class Bacilli id.1673	rs13068444	C	A	0.048	0.063	0.487	0.539	0.011	0.038	7.97389e-06	0.093	19.297
class Bacilli id.1673	rs1595463	T	G	-0.061	0.036	0.206	0.168	0.014	0.05	7.81196e-06	0.475	19.852
class Bacilli id.1673	rs28564647	A	G	0.111	0.064	0.066	0.049	0.025	0.088	6.54591e-06	0.472	20.371
class Bacilli id.1673	rs2952251	G	A	0.062	0.031	0.241	0.262	0.013	0.042	1.01499e-06	0.467	23.769
class Bacilli id.1673	rs34989881	C	T	-0.052	0.096	0.575	0.635	0.011	0.039	2.2076e-06	0.013	22.461
class Bacilli id.1673	rs35344081	T	C	0.054	0.037	0.32	0.328	0.012	0.04	4.29833e-06	0.346	21.204
class Bacilli id.1673	rs4028634	C	T	-0.071	0.136	0.171	0.117	0.015	0.058	9.21977e-07	0.02	23.754
class Bacilli id.1673	rs4459992	A	G	-0.081	-0.001	0.122	0.095	0.018	0.063	7.59591e-06	0.993	20.311
class Bacilli id.1673	rs57872228	C	T	0.098	-0.064	0.073	0.066	0.022	0.076	8.45688e-06	0.399	19.092
class Bacilli id.1673	rs694949	A	C	0.104	0.097	0.937	0.885	0.025	0.058	8.46837e-06	0.096	17.608
class Bacilli id.1673	rs74663707	A	G	-0.107	0	0.065	0.096	0.022	0.063	1.33773e-06	0.998	23.155
class Bacilli id.1673	rs7666190	T	C	0.108	0.071	0.068	0.03	0.023	0.111	1.06891e-06	0.523	21.511
class Bacilli id.1673	rs77558518	T	C	-0.225	0.019	0.954	0.963	0.047	0.098	1.79457e-06	0.845	23.204
class Bacteroidia id.912	rs78938557	A	G	0.047	0.002	0.425	0.344	0.011	0.05	7.08223e-06	0.963	20.183
class Bacteroidia id.912	rs9581006	A	C	-0.055	-0.038	0.26	0.205	0.012	0.046	8.3593e-06	0.411	21.064
class Bacteroidia id.912	rs11146701	C	T	0.051	-0.027	0.549	0.539	0.011	0.037	1.91509e-06	0.468	22.654
class Bacteroidia id.912	rs17343978	T	C	0.223	0.162	0.968	0.962	0.051	0.097	9.93482e-06	0.097	19.218
class Bacteroidia id.912	rs2032750	G	A	0.107	0.129	0.944	0.918	0.025	0.069	8.76436e-06	0.063	19.102
class Bacteroidia id.912	rs2363574	A	G	0.047	-0.051	0.565	0.576	0.011	0.038	8.4711e-06	0.175	19.639
class Bacteroidia id.912	rs4146051	G	A	-0.122	0.019	0.053	0.053	0.024	0.083	3.89583e-07	0.816	26.338
class Bacteroidia id.912	rs4916508	T	G	0.066	0.046	0.145	0.183	0.015	0.048	9.08657e-06	0.347	19.135
class Bacteroidia id.912	rs55773148	C	T	0.14	0.063	0.044	0.042	0.031	0.094	7.06122e-06	0.506	20.261
class Bacteroidia id.912	rs62531359	T	C	-0.222	-0.138	0.066	0.026	0.049	0.118	7.65526e-06	0.242	20.312
class Bacteroidia id.912	rs62575403	G	A	-0.207	-0.167	0.011	0.008	0.044	0.215	1.21616e-06	0.438	21.871
class Bacteroidia id.912	rs72706335	G	A	-0.065	0.028	0.17	0.148	0.013	0.052	8.36778e-07	0.589	23.587
class Bacteroidia id.912	rs73975615	A	C	0.065	-0.005	0.129	0.142	0.015	0.053	9.98596e-06	0.92	18.685
class Bacteroidia id.912	rs7631304	T	C	0.055	-0.061	0.756	0.787	0.012	0.045	4.7338e-06	0.178	20.369
class Betaproteobacteria id.2867	rs79585701	A	G	0.059	-0.042	0.224	0.232	0.013	0.044	3.67147e-06	0.335	21.2
class Betaproteobacteria id.2867	rs929878	A	G	0.092	-0.095	0.064	0.058	0.02	0.08	4.75762e-06	0.235	21.499
class Betaproteobacteria id.2867	rs11128180	G	A	-0.053	0.056	0.579	0.595	0.011	0.038	2.0153e-06	0.138	22.658
class Betaproteobacteria id.2867	rs1511453	G	A	-0.049	0.035	0.53	0.43	0.011	0.038	5.80029e-06	0.351	20.428
class Betaproteobacteria id.2867	rs1928341	T	C	0.051	0.006	0.606	0.581	0.011	0.038	2.19816e-06	0.871	22.12
class Betaproteobacteria id.2867	rs2321387	G	A	-0.057	0.047	0.725	0.769	0.013	0.044	7.33247e-06	0.283	20.561
class Betaproteobacteria id.2867	rs2613606	T	C	-0.083	-0.079	0.871	0.914	0.017	0.066	5.17166e-07	0.233	24.772
class Betaproteobacteria id.2867	rs320161	C	T	-0.062	-0.048	0.218	0.257	0.014	0.043	5.86949e-06	0.261	21.028
class Betaproteobacteria id.2867	rs4033856	T	G	-0.098	-0.077	0.082	0.102	0.02	0.061	7.44303e-07	0.213	24.275
class Betaproteobacteria id.2867	rs56386628	T	C	0.11	0.09	0.071	0.062	0.024	0.078	2.9409e-06	0.25	21.62
class Betaproteobacteria id.2867	rs6087811	C	T	-0.121	0.062	0.054	0.084	0.028	0.068	9.27278e-06	0.362	18.598
class Clostridia id.1859	rs62395635	G	A	-0.053	0.002	0.666	0.564	0.011	0.038	3.24399e-06	0.965	21.387
class Clostridia id.1859	rs75242906	G	A	0.064	0.035	0.246	0.278	0.013	0.042	3.81408e-07	0.399	25.31
class Clostridia id.1859	rs10774377	C	T	0.053	0	0.733	0.715	0.012	0.042	8.77789e-06	0.993	20.041
class Clostridia id.1859	rs112334273	C	T	-0.051	-0.081	0.645	0.656	0.011	0.039	3.37085e-06	0.04	21.827
class Clostridia id.1859	rs13105690	G	A	-0.055	-0.048	0.207	0.188	0.013	0.048	8.72027e-06	0.32	18.464
class Clostridia id.1859	rs13179700	A	G	-0.072	0.042	0.107	0.105	0.015	0.061	4.52137e-06	0.485	22.361
class Clostridia id.1859	rs1842454	T	G	-0.059	-0.038	0.826	0.809	0.013	0.047	9.35643e-06	0.418	19.373
class Clostridia id.1859	rs2273429	C	T	-0.074	0.028	0.868	0.859	0.015	0.054	9.65095e-07	0.601	24.072
class Clostridia id.1859	rs6797343	C	T	-0.104	0.028	0.916	0.849	0.021	0.052	4.01856e-07	0.59	24.226
class Clostridia id.1859	rs6814436	T	C	0.087	-0.08	0.078	0.076	0.019	0.07	8.24233e-06	0.255	20.694
class Clostridia id.1859	rs6815608	T	C	-0.058	0.005	0.265	0.219	0.012	0.046	1.34295e-06	0.908	23.224
class Clostridia id.1859	rs72738886	T	C	-0.256	-0.225	0.965	0.977	0.051	0.124	8.77506e-07	0.069	25.242
class Coriobacteriia id.809	rs72915163	T	C	0.061	-0.064	0.209	0.214	0.013	0.045	4.82848e-06	0.159	21.523
class Coriobacteriia id.809	rs992074	A	C	0.077	0.012	0.129	0.182	0.018	0.048	8.0201e-06	0.806	19.391
class Coriobacteriia id.809	rs11250875	G	A	0.079	0.068	0.108	0.071	0.018	0.073	8.51236e-06	0.351	19.862
class Coriobacteriia id.809	rs11656361	T	C	-0.057	-0.025	0.764	0.832	0.013	0.05	7.79938e-06	0.613	20.069
class Coriobacteriia id.809	rs12974142	A	G	0.05	-0.063	0.614	0.69	0.011	0.041	9.77372e-06	0.123	19.679
class Coriobacteriia id.809	rs13307134	G	A	0.059	0.01	0.789	0.8	0.013	0.047	4.84117e-06	0.825	20.649
class Coriobacteriia id.809	rs1397793	T	C	-0.06	-0.052	0.245	0.285	0.013	0.042	1.51604e-06	0.211	22.627
class Coriobacteriia id.809	rs1816223	A	G	0.116	0.114	0.954	0.948	0.026	0.084	9.02693e-06	0.174	20.269
class Coriobacteriia id.809	rs240104	A	G	0.093	-0.054	0.104	0.106	0.021	0.061	8.26913e-06	0.374	19.563
class Coriobacteriia id.809	rs2442778	G	T	0.097	0.099	0.082	0.058	0.021	0.08	3.88356e-06	0.217	21.591
class Coriobacteriia id.809	rs3025411	A	G	-0.071	-0.043	0.142	0.183	0.015	0.048	5.39126e-06	0.373	21.483
class Coriobacteriia id.809	rs34739816	A	G	0.078	-0.027	0.136	0.098	0.016	0.063	5.43313e-07	0.671	24.953
class Coriobacteriia id.809	rs67561917	A	G	0.103	0.06	0.935	0.919	0.023	0.068	6.8962e-06	0.379	20.325
class Deltaproteobacteria id.3087	rs719099	G	A	0.055	0.076	0.662	0.597	0.012	0.038	9.65162e-06	0.047	20.585
class Deltaproteobacteria id.3087	rs8010111	C	T	0.207	0.125	0.048	0.06	0.046	0.079	4.63052e-06	0.114	20.442
class Deltaproteobacteria id.3087	rs1035691	C	T	0.054	-0.001	0.61	0.592	0.012	0.038	3.94121e-06	0.971	21.487
class Deltaproteobacteria id.3087	rs112381107	G	A	-0.071	0.049	0.161	0.146	0.016	0.053	5.6863e-06	0.355	19.847
class Deltaproteobacteria id.3087	rs11599763	A	G	-0.074	0.056	0.141	0.095	0.015	0.064	1.60221e-06	0.378	22.758
class Deltaproteobacteria id.3087	rs17084793	G	A	-0.11	0.087	0.936	0.945	0.025	0.082	3.14188e-06	0.289	18.966
class Deltaproteobacteria id.3087	rs17791387	G	A	0.056	-0.002	0.323	0.343	0.012	0.039	5.44553e-06	0.965	20.477
class Deltaproteobacteria id.3087	rs2692012	C	T	-0.052	-0.051	0.496	0.531	0.012	0.037	7.50119e-06	0.174	20.482
class Deltaproteobacteria id.3087	rs2838334	C	T	-0.094	-0.075	0.112	0.118	0.02	0.058	3.58889e-06	0.194	21.663
class Deltaproteobacteria id.3087	rs3935584	A	G	-0.078	0.024	0.116	0.113	0.017	0.059	7.31375e-06	0.689	20.851
class Deltaproteobacteria id.3087	rs4506934	C	T	0.083	-0.059	0.123	0.163	0.017	0.051	3.39555e-07	0.24	24.752
class Deltaproteobacteria id.3087	rs55744759	A	G	-0.059	0.024	0.259	0.18	0.013	0.049	4.85087e-06	0.615	20.477
class Deltaproteobacteria id.3087	rs6058181	C	A	-0.054	-0.039	0.425	0.47	0.012	0.037	5.02077e-06	0.296	20.92
class Erysipelotrichia id.2147	rs62020470	G	A	-0.049	0.085	0.601	0.581	0.011	0.038	6.14582e-06	0.025	20.456
class Erysipelotrichia id.2147	rs9928243	C	T	-0.055	-0.018	0.312	0.281	0.012	0.041	2.33115e-06	0.66	22.63
class Erysipelotrichia id.2147	rs1074800	A	G	0.103	-0.113	0.077	0.053	0.022	0.084	2.79126e-06	0.177	21.039
class Erysipelotrichia id.2147	rs10781552	C	T	-0.048	-0.044	0.451	0.519	0.011	0.037	9.52708e-06	0.239	19.757
class Erysipelotrichia id.2147	rs17530232	A	G	-0.052	-0.039	0.592	0.561	0.011	0.037	8.95468e-07	0.3	24.09
class Erysipelotrichia id.2147	rs1884466	T	G	-0.05	0.027	0.369	0.493	0.011	0.037	8.02897e-06	0.472	19.94
class Erysipelotrichia id.2147	rs2300774	T	C	-0.081	0.022	0.127	0.107	0.017	0.061	1.8451e-06	0.719	23.115
class Erysipelotrichia id.2147	rs290833	T	C	0.061	0.028	0.819	0.826	0.013	0.049	4.23107e-06	0.575	20.72
class Erysipelotrichia id.2147	rs35161940	T	G	0.072	0.055	0.111	0.062	0.016	0.078	5.40344e-06	0.477	19.383
class Erysipelotrichia id.2147	rs4078432	C	T	0.068	-0.043	0.236	0.195	0.013	0.047	1.12264e-07	0.36	28.367
class Erysipelotrichia id.2147	rs56970041	T	C	-0.095	-0.034	0.097	0.091	0.019	0.065	9.12347e-07	0.601	23.74
class Erysipelotrichia id.2147	rs62504403	G	T	0.084	0.218	0.925	0.931	0.02	0.076	9.28453e-06	0.004	17.752
class Gammaproteobacteria id.3303	rs7234058	G	A	-0.058	0.02	0.345	0.324	0.012	0.04	9.94764e-07	0.616	23.764
class Gammaproteobacteria id.3303	rs7826267	A	G	-0.079	-0.035	0.117	0.078	0.017	0.07	8.89488e-06	0.617	20.93
class Gammaproteobacteria id.3303	rs8003149	A	C	0.074	0.075	0.15	0.137	0.015	0.054	1.99494e-07	0.164	25.722
class Gammaproteobacteria id.3303	rs11181912	C	T	0.073	0.097	0.156	0.088	0.016	0.066	8.7878e-06	0.142	19.999
class Gammaproteobacteria id.3303	rs12404135	A	G	-0.159	0.014	0.054	0.047	0.035	0.088	7.9241e-06	0.872	20.528
class Gammaproteobacteria id.3303	rs6706173	C	T	-0.055	0.046	0.376	0.322	0.012	0.04	4.54611e-06	0.247	20.66
class Lentisphaeria id.2250	rs75101789	A	G	-0.105	0.045	0.721	0.754	0.023	0.043	8.14836e-06	0.303	20.231
class Lentisphaeria id.2250	rs79795896	C	T	0.109	0.048	0.259	0.327	0.023	0.04	1.9073e-06	0.23	21.704
class Lentisphaeria id.2250	rs9494710	G	A	0.152	0.032	0.109	0.099	0.032	0.063	4.05864e-06	0.607	22.07
class Lentisphaeria id.2250	rs1002941	A	G	0.122	0.03	0.17	0.185	0.027	0.049	4.38258e-06	0.544	20.488
class Lentisphaeria id.2250	rs11770843	A	G	-0.137	0.11	0.157	0.169	0.029	0.05	1.72211e-06	0.028	22.565
class Lentisphaeria id.2250	rs17114848	C	T	-0.216	-0.182	0.069	0.042	0.044	0.094	1.07924e-06	0.052	24.189
class Lentisphaeria id.2250	rs2031282	A	G	0.22	-0.103	0.054	0.055	0.049	0.082	5.18036e-06	0.207	20.511
class Lentisphaeria id.2250	rs2825714	A	G	0.23	0.001	0.066	0.056	0.048	0.081	1.86132e-06	0.989	22.999
class Melainabacteria id.1589	rs62570196	A	G	-0.086	-0.082	0.544	0.582	0.019	0.039	8.67142e-06	0.036	19.863
class Melainabacteria id.1589	rs72640280	A	G	-0.081	-0.034	0.504	0.565	0.018	0.038	9.95795e-06	0.361	19.511
class Melainabacteria id.1589	rs77599476	T	C	0.099	-0.008	0.321	0.36	0.02	0.039	6.02893e-07	0.841	25.232
class Melainabacteria id.1589	rs10148250	T	C	-0.205	-0.207	0.049	0.024	0.045	0.12	8.05675e-06	0.085	20.368
class Melainabacteria id.1589	rs10738747	T	C	0.215	-0.038	0.047	0.049	0.047	0.087	6.69083e-06	0.666	20.815
class Melainabacteria id.1589	rs11150282	A	G	0.084	-0.042	0.573	0.642	0.019	0.039	8.19917e-06	0.281	20.32
class Melainabacteria id.1589	rs113884518	G	A	0.09	-0.015	0.426	0.485	0.019	0.037	1.48057e-06	0.691	23.437
class Melainabacteria id.1589	rs28678345	A	C	-0.104	0.001	0.172	0.142	0.023	0.053	6.84636e-06	0.98	19.528
class Melainabacteria id.1589	rs367480	T	C	0.227	0.031	0.057	0.032	0.049	0.108	3.29011e-06	0.774	21.596
class Melainabacteria id.1589	rs4129395	T	C	-0.16	-0.007	0.113	0.149	0.029	0.052	5.36056e-08	0.89	29.808
class Methanobacteria id.119	rs789069	G	T	0.122	0.025	0.533	0.591	0.024	0.038	3.01432e-07	0.518	26.758
class Methanobacteria id.119	rs79790072	G	A	0.164	-0.039	0.114	0.106	0.036	0.061	7.44338e-06	0.526	20.313
class Methanobacteria id.119	rs9864379	G	A	0.179	0.022	0.093	0.107	0.039	0.06	6.17988e-06	0.712	20.666
class Methanobacteria id.119	rs10202904	C	T	-0.154	0.022	0.835	0.853	0.034	0.053	8.22527e-06	0.675	19.854
class Methanobacteria id.119	rs10424197	T	C	-0.2	0.164	0.09	0.021	0.041	0.132	1.63061e-06	0.214	23.479
class Methanobacteria id.119	rs4257531	G	T	-0.158	-0.034	0.122	0.097	0.035	0.063	8.44578e-06	0.594	20.203
class Methanobacteria id.119	rs56131665	A	G	0.215	0.103	0.067	0.064	0.044	0.076	1.40854e-06	0.177	24.313
class Methanobacteria id.119	rs6508769	C	T	-0.227	0.058	0.077	0.093	0.049	0.064	5.92107e-06	0.368	21.714
class Methanobacteria id.119	rs6776814	C	A	0.217	0.04	0.072	0.07	0.045	0.073	1.87556e-06	0.582	23.346
class Mollicutes id.3920	rs73068003	G	A	0.077	0.002	0.291	0.275	0.015	0.042	1.09001e-06	0.968	24.956
class Mollicutes id.3920	rs73457410	A	G	0.074	-0.016	0.256	0.278	0.015	0.042	9.56577e-07	0.697	23.547
class Mollicutes id.3920	rs75208022	T	G	-0.101	-0.015	0.095	0.132	0.023	0.056	3.65098e-06	0.787	19.174
class Mollicutes id.3920	rs894996	C	A	0.061	-0.012	0.402	0.325	0.014	0.04	6.60861e-06	0.759	20.22
class Mollicutes id.3920	rs10108398	A	C	0.094	0.024	0.126	0.113	0.021	0.059	8.39499e-06	0.68	19.871
class Mollicutes id.3920	rs11890098	G	A	0.082	-0.054	0.164	0.249	0.019	0.043	8.07402e-06	0.212	18.999
class Mollicutes id.3920	rs12566890	G	A	0.068	-0.021	0.714	0.711	0.015	0.041	4.2335e-06	0.611	20.872
class Mollicutes id.3920	rs17214486	C	T	0.082	-0.02	0.843	0.866	0.018	0.055	7.26993e-06	0.713	20.36
class Mollicutes id.3920	rs2464826	T	C	-0.115	-0.016	0.07	0.059	0.025	0.079	4.55481e-06	0.842	21.372
class Mollicutes id.3920	rs28537087	T	C	-0.084	0.066	0.186	0.115	0.018	0.059	3.25792e-06	0.265	22.335
class Mollicutes id.3920	rs3768491	T	C	0.222	-0.051	0.046	0.04	0.046	0.095	1.5569e-06	0.594	22.92
class Mollicutes id.3920	rs4885016	A	G	-0.108	-0.075	0.108	0.062	0.024	0.079	5.87611e-06	0.344	20.821
class Negativicutes id.2164	rs6043847	G	A	0.053	-0.022	0.245	0.211	0.012	0.046	9.26296e-06	0.627	19.758
class Negativicutes id.2164	rs72901605	G	A	0.063	0.034	0.2	0.223	0.013	0.045	1.95488e-06	0.446	22.528
class Negativicutes id.2164	rs74603314	T	C	-0.057	-0.049	0.28	0.358	0.011	0.039	4.14601e-07	0.209	25.335
class Negativicutes id.2164	rs78169027	A	G	0.075	0.069	0.097	0.097	0.017	0.063	7.58124e-06	0.276	20.243
class Negativicutes id.2164	rs1135612	A	G	0.049	0.086	0.365	0.313	0.011	0.041	8.43918e-06	0.035	20.187
class Negativicutes id.2164	rs13086907	C	T	0.054	0.043	0.796	0.808	0.013	0.048	7.80657e-06	0.372	17.679
class Negativicutes id.2164	rs1643968	T	G	0.05	-0.087	0.476	0.471	0.011	0.037	2.00111e-06	0.019	22.449
class Negativicutes id.2164	rs1649999	T	C	-0.066	-0.037	0.223	0.199	0.013	0.047	1.1623e-06	0.436	24.179
class Negativicutes id.2164	rs2834062	A	C	0.078	-0.023	0.088	0.155	0.017	0.051	2.95474e-06	0.651	21.233
class Negativicutes id.2164	rs4463806	G	A	-0.114	0.029	0.052	0.069	0.024	0.074	2.16631e-06	0.699	22.536
class Negativicutes id.2164	rs4722181	G	A	-0.152	0.105	0.064	0.035	0.031	0.102	1.87452e-06	0.303	23.239
class Negativicutes id.2164	rs60274479	G	A	0.048	-0.028	0.515	0.558	0.011	0.038	6.06108e-06	0.455	20.625
class Verrucomicrobiae id.4029	rs61249479	T	C	0.091	-0.006	0.166	0.178	0.02	0.05	3.73844e-06	0.901	21.249
class Verrucomicrobiae id.4029	rs71405394	A	G	0.205	0.076	0.045	0.048	0.043	0.088	2.91823e-06	0.389	22.49
class Verrucomicrobiae id.4029	rs73232831	T	C	0.075	0.007	0.239	0.17	0.015	0.05	6.73085e-07	0.892	24.924
class Verrucomicrobiae id.4029	rs9423647	G	A	0.062	0.006	0.456	0.427	0.013	0.038	2.17165e-06	0.88	22.337
class Verrucomicrobiae id.4029	rs111862613	T	C	-0.075	-0.066	0.778	0.739	0.016	0.043	2.58297e-06	0.118	22.86
class Verrucomicrobiae id.4029	rs117107102	A	G	-0.069	0.032	0.713	0.718	0.015	0.042	2.63615e-06	0.447	21.778
class Verrucomicrobiae id.4029	rs11729256	G	A	-0.065	0.02	0.66	0.651	0.014	0.039	1.1222e-06	0.601	22.782
class Verrucomicrobiae id.4029	rs12908520	G	A	-0.076	-0.008	0.178	0.223	0.017	0.045	6.7228e-06	0.86	20.429
class Verrucomicrobiae id.4029	rs2602429	T	C	0.112	-0.021	0.079	0.048	0.024	0.087	1.63222e-06	0.812	22.505
class Verrucomicrobiae id.4029	rs4242783	A	G	-0.07	-0.018	0.279	0.19	0.015	0.048	2.53688e-06	0.708	22.895
class Verrucomicrobiae id.4029	rs4936098	G	A	-0.063	-0.033	0.311	0.273	0.014	0.042	9.60993e-06	0.429	19.288
family Acidaminococcaceae id.2166	rs61779207	T	C	-0.066	-0.049	0.266	0.305	0.014	0.041	3.24908e-06	0.23	21.31
family Acidaminococcaceae id.2166	rs74542928	G	A	0.066	-0.02	0.747	0.773	0.014	0.044	2.23676e-06	0.654	22.312
family Acidaminococcaceae id.2166	rs9349825	G	A	-0.166	0.09	0.945	0.95	0.035	0.085	2.3151e-06	0.292	22.53
family Acidaminococcaceae id.2166	rs941682	T	C	-0.08	-0.008	0.169	0.116	0.017	0.059	2.21304e-06	0.894	22.137
family Acidaminococcaceae id.2166	rs262812	G	A	-0.109	0.044	0.065	0.081	0.024	0.069	7.0881e-06	0.526	20.018
family Acidaminococcaceae id.2166	rs2933324	T	C	-0.144	0.04	0.047	0.105	0.032	0.061	9.16474e-06	0.514	19.775
family Actinomycetaceae id.421	rs45497800	T	G	-0.089	0.04	0.793	0.851	0.02	0.052	3.64418e-06	0.448	20.711
family Actinomycetaceae id.421	rs6589457	G	T	0.124	0.009	0.102	0.06	0.026	0.079	5.47974e-06	0.911	21.927
family Actinomycetaceae id.421	rs6923842	A	G	0.242	0.061	0.064	0.067	0.05	0.075	1.82671e-06	0.416	23.038
family Actinomycetaceae id.421	rs74540770	G	A	0.075	0.034	0.383	0.381	0.016	0.038	6.05327e-06	0.379	20.602
family Actinomycetaceae id.421	rs78702810	T	C	0.076	-0.038	0.326	0.365	0.017	0.039	6.12421e-06	0.331	20.294
family Alcaligenaceae id.2875	rs2889192	T	G	-0.078	-0.094	0.147	0.061	0.017	0.078	5.27667e-06	0.228	20.408
family Alcaligenaceae id.2875	rs34583783	A	G	-0.059	-0.024	0.221	0.315	0.013	0.04	5.96788e-06	0.553	20.947
family Alcaligenaceae id.2875	rs35011108	C	T	0.049	0.035	0.441	0.461	0.011	0.037	9.12704e-06	0.348	19.683
family Alcaligenaceae id.2875	rs4073240	C	T	0.052	0.051	0.656	0.643	0.012	0.039	6.60602e-06	0.196	20.03
family Alcaligenaceae id.2875	rs58484246	A	G	0.068	0.072	0.206	0.205	0.013	0.046	2.75943e-07	0.12	26.217
family Alcaligenaceae id.2875	rs112135816	A	C	-0.059	0.057	0.252	0.221	0.013	0.045	3.8858e-06	0.205	21.124
family Alcaligenaceae id.2875	rs1153990	T	G	-0.094	0.034	0.076	0.067	0.021	0.075	6.85046e-06	0.648	19.589
family Alcaligenaceae id.2875	rs147968	T	C	0.06	-0.036	0.233	0.247	0.013	0.043	2.70477e-06	0.406	22.291
family Alcaligenaceae id.2875	rs28480294	A	C	-0.057	0.03	0.523	0.428	0.011	0.038	2.35109e-07	0.432	26.6
family Bacteroidaceae id.917	rs62191117	A	G	-0.074	0.016	0.148	0.246	0.015	0.044	1.79511e-06	0.72	25.172
family Bacteroidaceae id.917	rs6969323	A	G	-0.059	-0.032	0.233	0.196	0.013	0.048	7.48497e-06	0.504	20.362
family Bacteroidaceae id.917	rs74776516	T	C	-0.059	0.05	0.192	0.135	0.013	0.054	6.73008e-06	0.358	20.037
family Bacteroidaceae id.917	rs7638039	T	G	0.088	0.074	0.066	0.134	0.019	0.055	2.68683e-06	0.173	22.191
family Bacteroidaceae id.917	rs9537886	T	C	-0.078	-0.006	0.124	0.124	0.017	0.057	5.01822e-06	0.923	21.777
family Bacteroidaceae id.917	rs11585893	G	T	0.081	-0.105	0.115	0.102	0.016	0.061	6.80973e-07	0.087	24.4
family Bacteroidaceae id.917	rs13207588	T	C	-0.049	0.021	0.585	0.476	0.011	0.037	5.8626e-06	0.579	20.641
family Bacteroidaceae id.917	rs1340391	C	T	0.054	0.018	0.412	0.478	0.011	0.037	3.37909e-07	0.625	26.18
family Bacteroidaceae id.917	rs17619981	C	T	0.06	0.017	0.19	0.245	0.013	0.043	2.12711e-06	0.696	21.909
family Bacteroidales S24 7group id.11173	rs2023437	G	A	0.123	-0.086	0.893	0.909	0.028	0.065	9.49008e-06	0.19	19.929
family Bacteroidales S24 7group id.11173	rs66474973	G	T	-0.082	0.032	0.297	0.289	0.017	0.041	2.59018e-06	0.437	22.602
family Bacteroidales S24 7group id.11173	rs66710942	T	C	-0.176	-0.009	0.06	0.088	0.035	0.066	5.11835e-07	0.895	25.757
family Bacteroidales S24 7group id.11173	rs6795673	A	G	0.084	-0.041	0.307	0.233	0.018	0.044	2.4053e-06	0.355	22.341
family Bacteroidales S24 7group id.11173	rs9507307	T	C	0.123	-0.009	0.122	0.087	0.027	0.066	7.82781e-06	0.895	20.247
family Bacteroidales S24 7group id.11173	rs10872669	T	C	0.085	-0.023	0.355	0.353	0.017	0.039	3.82164e-07	0.555	26.096
family Bacteroidales S24 7group id.11173	rs12748533	A	G	-0.087	-0.057	0.217	0.301	0.02	0.041	7.093e-06	0.159	19.626
family Bacteroidales S24 7group id.11173	rs17043785	T	C	-0.085	-0.014	0.592	0.636	0.016	0.039	3.15559e-07	0.728	27.079
family Bifidobacteriaceae id.433	rs1850003	G	A	0.054	0.063	0.333	0.301	0.012	0.041	9.94741e-06	0.121	18.867
family Bifidobacteriaceae id.433	rs61508842	T	C	0.081	0.052	0.136	0.195	0.019	0.048	8.52884e-06	0.282	18.038
family Bifidobacteriaceae id.433	rs738193	G	A	0.058	-0.037	0.353	0.306	0.012	0.041	1.57373e-06	0.368	22.884
family Bifidobacteriaceae id.433	rs78609301	T	C	0.057	-0.043	0.465	0.425	0.012	0.038	1.1517e-06	0.254	23.758
family Bifidobacteriaceae id.433	rs941000	T	G	-0.063	0.04	0.234	0.176	0.014	0.049	5.36809e-06	0.416	20.954
family Bifidobacteriaceae id.433	rs10831953	A	G	0.054	-0.022	0.387	0.281	0.012	0.041	8.66204e-06	0.594	19.809
family Bifidobacteriaceae id.433	rs12446429	A	G	-0.091	-0.01	0.095	0.1	0.02	0.062	7.27998e-06	0.877	20.363
family Bifidobacteriaceae id.433	rs13020688	T	C	-0.055	0.059	0.644	0.642	0.012	0.039	6.86784e-06	0.131	19.587
family Bifidobacteriaceae id.433	rs4957061	T	G	-0.094	-0.032	0.087	0.115	0.021	0.059	4.84953e-06	0.587	20.451
family Clostridiaceae1 id.1869	rs540489	T	C	0.054	0.052	0.552	0.53	0.012	0.037	8.09823e-06	0.162	20.194
family Clostridiaceae1 id.1869	rs55888705	G	A	0.075	-0.023	0.161	0.165	0.016	0.05	5.33962e-06	0.642	21.209
family Clostridiaceae1 id.1869	rs6899771	G	A	0.081	0.095	0.111	0.094	0.018	0.064	4.54485e-06	0.136	20.624
family Clostridiaceae1 id.1869	rs7174549	G	A	-0.181	-0.09	0.049	0.056	0.039	0.081	3.80627e-06	0.268	21.429
family Clostridiaceae1 id.1869	rs73797465	C	T	0.056	-0.025	0.413	0.395	0.012	0.038	5.27024e-06	0.517	20.665
family Clostridiaceae1 id.1869	rs10875374	T	C	-0.106	0.046	0.058	0.068	0.024	0.074	7.42147e-06	0.535	19.328
family Clostridiaceae1 id.1869	rs12186080	T	C	-0.073	-0.014	0.149	0.281	0.017	0.042	7.0912e-06	0.736	19.04
family Clostridiaceae1 id.1869	rs12341505	A	G	0.097	-0.03	0.076	0.048	0.022	0.088	8.24442e-06	0.732	19.801
family Clostridiaceae1 id.1869	rs2795528	A	G	0.062	-0.008	0.286	0.321	0.014	0.04	9.07716e-06	0.836	20.44
family Clostridiaceae1 id.1869	rs2817172	G	A	0.053	0.001	0.523	0.505	0.012	0.037	7.8966e-06	0.973	20.057
family Clostridiales vadin BB60 group id.11286	rs4723021	G	T	-0.063	-0.003	0.464	0.38	0.014	0.038	6.82763e-06	0.935	20.238
family Clostridiales vadin BB60 group id.11286	rs550843	C	T	-0.067	-0.027	0.281	0.239	0.015	0.044	5.04836e-06	0.541	20.88
family Clostridiales vadin BB60 group id.11286	rs56188186	C	T	0.214	-0.085	0.049	0.069	0.046	0.074	3.43598e-06	0.247	22.204
family Clostridiales vadin BB60 group id.11286	rs62397761	A	G	-0.165	0.082	0.045	0.036	0.035	0.1	4.3723e-06	0.412	22.062
family Clostridiales vadin BB60 group id.11286	rs881532	G	A	0.077	-0.006	0.168	0.214	0.017	0.045	7.91425e-06	0.894	19.945
family Clostridiales vadin BB60 group id.11286	rs10517600	T	G	-0.075	-0.086	0.76	0.759	0.016	0.044	2.50196e-06	0.048	21.995
family Clostridiales vadin BB60 group id.11286	rs10904722	C	T	0.137	0.096	0.072	0.043	0.027	0.091	6.95697e-07	0.294	26.377
family Clostridiales vadin BB60 group id.11286	rs118104867	A	G	-0.118	-0.024	0.071	0.059	0.027	0.081	7.66214e-06	0.764	19.143
family Clostridiales vadin BB60 group id.11286	rs13409132	C	T	-0.132	0.097	0.07	0.078	0.026	0.069	4.97038e-07	0.16	25.326
family Clostridiales vadin BB60 group id.11286	rs17121075	A	G	0.066	0.018	0.529	0.484	0.014	0.037	1.79287e-06	0.633	22.982
family Clostridiales vadin BB60 group id.11286	rs2191834	A	C	0.117	-0.039	0.085	0.101	0.025	0.062	4.85333e-06	0.533	21.443
family Clostridiales vadin BB60 group id.11286	rs28691777	A	G	-0.064	-0.01	0.476	0.453	0.014	0.037	3.58286e-06	0.782	21.534
family Clostridiales vadin BB60 group id.11286	rs34088226	T	G	-0.079	-0.052	0.208	0.163	0.017	0.05	2.36706e-06	0.298	22.42
family Clostridiales vadin BB60 group id.11286	rs55682560	A	G	-0.116	-0.016	0.09	0.12	0.024	0.057	3.94357e-06	0.787	23.377
family Clostridiales vadin BB60 group id.11286	rs6588624	A	G	0.07	0.027	0.282	0.231	0.016	0.044	6.84715e-06	0.533	20.41
family Defluviitaleaceae id.1924	rs66714985	T	C	0.111	-0.045	0.097	0.09	0.023	0.065	2.7503e-06	0.486	22.683
family Defluviitaleaceae id.1924	rs7226487	C	T	-0.08	0.06	0.628	0.641	0.017	0.039	1.692e-06	0.123	23.039
family Defluviitaleaceae id.1924	rs7538034	C	T	-0.134	-0.098	0.08	0.102	0.029	0.061	4.58121e-06	0.111	21.126
family Defluviitaleaceae id.1924	rs7725895	T	C	0.07	0.01	0.538	0.559	0.016	0.038	7.85905e-06	0.801	20.105
family Defluviitaleaceae id.1924	rs989682	T	G	-0.071	-0.002	0.526	0.504	0.016	0.037	5.86017e-06	0.962	20.61
family Defluviitaleaceae id.1924	rs112893842	A	G	0.098	-0.066	0.171	0.182	0.02	0.049	9.42193e-07	0.177	24.594
family Defluviitaleaceae id.1924	rs1582238	C	T	0.124	0.022	0.94	0.911	0.029	0.065	9.48135e-06	0.737	18.29
family Defluviitaleaceae id.1924	rs17051335	T	C	0.177	0.017	0.07	0.035	0.036	0.101	1.40608e-06	0.869	24.009
family Defluviitaleaceae id.1924	rs1908593	C	T	-0.15	-0.24	0.082	0.049	0.029	0.087	2.75778e-07	0.006	26.044
family Defluviitaleaceae id.1924	rs4344384	T	G	0.139	-0.114	0.066	0.034	0.03	0.103	4.60829e-06	0.27	21.551
family Defluviitaleaceae id.1924	rs4677103	A	G	-0.138	0.112	0.088	0.115	0.03	0.059	3.41374e-06	0.055	21.966
family Desulfovibrionaceae id.3169	rs540220	T	C	-0.077	0.024	0.116	0.113	0.017	0.059	9.60882e-06	0.685	20.304
family Enterobacteriaceae id.3469	rs55658617	T	C	0.082	-0.063	0.134	0.149	0.019	0.053	9.42692e-06	0.233	19.468
family Enterobacteriaceae id.3469	rs72731813	C	A	0.058	0.004	0.357	0.416	0.013	0.038	4.51617e-06	0.914	21.335
family Enterobacteriaceae id.3469	rs9608282	G	A	0.09	-0.05	0.094	0.09	0.02	0.065	7.63115e-06	0.445	19.65
family Enterobacteriaceae id.3469	rs9725395	T	G	0.084	-0.041	0.139	0.105	0.019	0.061	5.17095e-06	0.497	19.725
family Enterobacteriaceae id.3469	rs72647048	A	G	0.061	0.015	0.352	0.345	0.013	0.039	3.13163e-06	0.711	21.739
family Enterobacteriaceae id.3469	rs11026530	A	G	-0.085	-0.058	0.144	0.122	0.017	0.057	1.19564e-06	0.31	24.788
family Enterobacteriaceae id.3469	rs2374342	C	A	0.076	0.074	0.161	0.137	0.017	0.055	9.31859e-06	0.179	19.612
family Erysipelotrichaceae id.2149	rs35673018	C	T	0.054	0.032	0.282	0.333	0.012	0.04	4.08479e-06	0.419	21.245
family Family XI id.1936	rs504442	C	T	-0.162	0.022	0.181	0.227	0.032	0.045	5.78309e-07	0.626	25.421
family Family XI id.1936	rs62210023	A	G	-0.178	-0.036	0.12	0.135	0.037	0.055	2.70222e-06	0.516	22.692
family Family XI id.1936	rs78143293	T	C	-0.116	0.026	0.435	0.409	0.025	0.038	3.97109e-06	0.49	21.305
family Family XI id.1936	rs79757635	A	G	-0.151	-0.035	0.229	0.235	0.03	0.044	6.63437e-07	0.421	24.791
family Family XI id.1936	rs10759623	T	C	-0.112	0.034	0.492	0.502	0.025	0.037	9.42671e-06	0.357	20.065
family Family XI id.1936	rs11547158	A	G	0.128	0.019	0.294	0.3	0.027	0.041	3.38556e-06	0.636	21.792
family Family XI id.1936	rs17379710	G	T	-0.118	-0.051	0.616	0.645	0.026	0.039	4.79789e-06	0.191	21.383
family Family XI id.1936	rs2155352	A	G	-0.118	0.109	0.432	0.456	0.025	0.037	3.19374e-06	0.004	21.892
family Family XIII id.1957	rs2156611	A	C	0.05	0.01	0.578	0.579	0.011	0.038	6.99021e-06	0.796	20.308
family Family XIII id.1957	rs3733511	A	G	0.152	0.072	0.04	0.031	0.032	0.107	1.80356e-06	0.502	22.857
family Family XIII id.1957	rs488164	A	G	-0.085	0.129	0.102	0.095	0.019	0.064	7.67414e-06	0.042	19.544
family Family XIII id.1957	rs697771	T	G	-0.051	0.03	0.568	0.481	0.011	0.037	4.04027e-06	0.422	21.313
family Family XIII id.1957	rs10404377	G	T	0.06	-0.095	0.25	0.249	0.013	0.043	3.72349e-06	0.027	22
family Family XIII id.1957	rs118170811	A	G	0.056	0.041	0.386	0.341	0.012	0.04	1.23726e-06	0.298	23.6
family Family XIII id.1957	rs12904405	G	A	0.065	-0.021	0.205	0.183	0.014	0.048	8.08295e-06	0.671	20.373
family Family XIII id.1957	rs3098182	C	T	-0.081	-0.083	0.117	0.095	0.017	0.063	4.89283e-06	0.192	22.118
family Family XIII id.1957	rs482905	T	C	-0.066	-0.032	0.177	0.15	0.014	0.052	3.91643e-06	0.545	21.928
family Lachnospiraceae id.1987	rs6501525	C	T	0.066	0.024	0.12	0.169	0.015	0.05	7.58351e-06	0.625	19.85
family Lachnospiraceae id.1987	rs66753613	C	T	-0.049	0.018	0.637	0.678	0.011	0.04	4.26265e-06	0.649	20.02
family Lachnospiraceae id.1987	rs6797051	A	G	0.055	0.064	0.27	0.262	0.012	0.043	2.41835e-06	0.135	22.029
family Lachnospiraceae id.1987	rs7514702	G	T	-0.072	-0.095	0.074	0.083	0.017	0.067	9.57767e-06	0.156	16.91
family Lachnospiraceae id.1987	rs10402491	T	C	-0.05	-0.002	0.447	0.464	0.011	0.037	1.81844e-06	0.956	22.727
family Lachnospiraceae id.1987	rs11139361	A	G	0.05	-0.029	0.336	0.352	0.011	0.039	7.28836e-06	0.457	19.984
family Lachnospiraceae id.1987	rs112040820	A	C	-0.048	-0.011	0.344	0.329	0.011	0.04	7.26742e-06	0.776	20.152
family Lachnospiraceae id.1987	rs11841382	G	A	-0.099	0.012	0.912	0.956	0.022	0.091	8.37067e-06	0.896	20.691
family Lachnospiraceae id.1987	rs11979110	A	G	-0.059	0.032	0.198	0.18	0.013	0.049	3.69556e-06	0.508	20.703
family Lachnospiraceae id.1987	rs1205443	C	T	-0.16	0.046	0.955	0.971	0.036	0.111	8.41977e-06	0.678	20.011
family Lachnospiraceae id.1987	rs12760724	C	T	-0.05	0.031	0.334	0.304	0.011	0.041	6.20326e-06	0.442	20.138
family Lachnospiraceae id.1987	rs13005175	T	C	-0.061	-0.03	0.267	0.214	0.013	0.045	2.44997e-06	0.504	23.533
family Lachnospiraceae id.1987	rs2159863	C	T	0.05	0.002	0.668	0.598	0.011	0.038	5.35895e-06	0.954	20.006
family Lachnospiraceae id.1987	rs2910921	T	C	0.078	0.067	0.109	0.101	0.016	0.062	3.01426e-06	0.279	22.299
family Lachnospiraceae id.1987	rs3127230	T	C	0.049	0.004	0.555	0.572	0.011	0.038	5.16952e-06	0.921	20.968
family Lachnospiraceae id.1987	rs35524804	G	A	-0.126	0.065	0.062	0.05	0.025	0.086	2.83596e-07	0.45	26.278
family Lactobacillaceae id.1836	rs7359994	G	A	0.077	-0.001	0.568	0.463	0.018	0.038	9.6525e-06	0.976	19.06
family Lactobacillaceae id.1836	rs79086868	G	A	-0.193	0.133	0.05	0.066	0.038	0.075	2.70128e-07	0.078	25.965
family Lactobacillaceae id.1836	rs959845	C	A	0.177	-0.109	0.063	0.059	0.039	0.08	6.59189e-06	0.17	20.376
family Lactobacillaceae id.1836	rs9929145	A	G	0.192	-0.099	0.035	0.019	0.043	0.139	7.6952e-06	0.477	20.32
family Lactobacillaceae id.1836	rs1530559	T	G	-0.079	0.053	0.391	0.439	0.017	0.037	3.60761e-06	0.16	21.567
family Lactobacillaceae id.1836	rs16861661	A	G	-0.219	0.031	0.054	0.119	0.047	0.058	5.9595e-06	0.6	21.418
family Lactobacillaceae id.1836	rs62314653	A	C	0.1	-0.026	0.262	0.214	0.02	0.045	5.77192e-07	0.568	24.552
family Lactobacillaceae id.1836	rs74599091	A	G	-0.124	0.097	0.131	0.105	0.028	0.061	9.44583e-06	0.109	19.771
family Methanobacteriaceae id.121	rs768253	A	G	0.111	0.073	0.675	0.742	0.025	0.043	9.27897e-06	0.091	20.208
family Oxalobacteraceae id.2966	rs77478751	T	C	0.204	-0.026	0.072	0.086	0.045	0.066	4.56321e-06	0.698	20.949
family Oxalobacteraceae id.2966	rs921925	C	T	-0.136	0.057	0.875	0.861	0.029	0.054	4.50837e-06	0.289	21.742
family Oxalobacteraceae id.2966	rs9345899	A	C	0.196	0.083	0.06	0.043	0.045	0.093	5.53197e-06	0.371	19.406
family Oxalobacteraceae id.2966	rs111966731	T	C	-0.14	0.063	0.138	0.122	0.028	0.057	7.45178e-07	0.271	24.71
family Oxalobacteraceae id.2966	rs11246212	G	T	-0.189	0.077	0.047	0.066	0.043	0.075	8.09003e-06	0.304	19.385
family Oxalobacteraceae id.2966	rs12002250	G	T	0.182	0.061	0.076	0.033	0.04	0.104	6.25792e-06	0.559	20.74
family Oxalobacteraceae id.2966	rs1569853	G	A	0.126	-0.014	0.26	0.253	0.023	0.043	4.87933e-08	0.737	29.808
family Oxalobacteraceae id.2966	rs17138946	A	G	0.106	-0.039	0.282	0.211	0.024	0.046	7.19383e-06	0.402	19.861
family Oxalobacteraceae id.2966	rs36057338	C	T	-0.118	0.056	0.211	0.169	0.024	0.05	7.3872e-07	0.256	24.055
family Oxalobacteraceae id.2966	rs4428215	C	A	0.182	0.066	0.065	0.103	0.04	0.061	7.4583e-06	0.283	20.528
family Oxalobacteraceae id.2966	rs561239	T	C	-0.106	-0.058	0.585	0.569	0.02	0.038	1.49417e-07	0.125	27.717
family Oxalobacteraceae id.2966	rs6000536	A	C	-0.092	-0.006	0.538	0.556	0.02	0.038	5.03733e-06	0.875	20.972
family Oxalobacteraceae id.2966	rs62435498	A	C	-0.188	-0.028	0.066	0.104	0.042	0.061	6.64003e-06	0.644	19.594
family Oxalobacteraceae id.2966	rs736744	G	A	0.11	0.017	0.228	0.211	0.024	0.046	4.21143e-06	0.71	21.149
family Pasteurellaceae id.3689	rs7993559	C	A	-0.12	0.154	0.08	0.057	0.026	0.081	4.29151e-06	0.055	21.558
family Pasteurellaceae id.3689	rs80330081	G	A	-0.114	0.037	0.101	0.087	0.026	0.067	7.06627e-06	0.582	19.75
family Pasteurellaceae id.3689	rs934049	A	G	-0.067	-0.029	0.36	0.28	0.015	0.041	9.18523e-06	0.477	19.382
family Pasteurellaceae id.3689	rs10965428	A	G	0.187	-0.142	0.044	0.02	0.043	0.132	7.31526e-06	0.283	19.025
family Pasteurellaceae id.3689	rs111582866	A	G	0.123	-0.082	0.079	0.043	0.026	0.093	4.01578e-06	0.378	21.453
family Pasteurellaceae id.3689	rs12050685	T	C	0.069	0.061	0.437	0.483	0.015	0.037	4.71846e-06	0.1	21.153
family Pasteurellaceae id.3689	rs16970009	A	G	-0.078	0.006	0.243	0.206	0.018	0.046	7.74819e-06	0.898	19.875
family Pasteurellaceae id.3689	rs35510	G	A	0.14	-0.014	0.086	0.066	0.03	0.076	3.3522e-06	0.857	21.305
family Pasteurellaceae id.3689	rs4822728	A	C	-0.223	0.035	0.065	0.088	0.048	0.067	8.71325e-06	0.598	21.089
family Pasteurellaceae id.3689	rs6972479	C	T	0.243	-0.014	0.033	0.05	0.05	0.086	1.82856e-06	0.871	23.557
family Pasteurellaceae id.3689	rs72756943	T	C	-0.241	-0.131	0.05	0.055	0.05	0.082	2.04894e-06	0.112	23.412
family Pasteurellaceae id.3689	rs73139353	C	T	-0.088	0.042	0.246	0.264	0.017	0.042	2.476e-07	0.325	26.917
family Pasteurellaceae id.3689	rs76022354	T	C	-0.176	-0.066	0.05	0.044	0.041	0.091	9.0826e-06	0.471	18.494
family Pasteurellaceae id.3689	rs78909003	C	T	0.071	0.018	0.633	0.611	0.016	0.038	8.22602e-06	0.649	20.206
family Peptococcaceae id.2024	rs9382510	A	G	-0.258	0.138	0.068	0.032	0.055	0.107	3.15297e-06	0.197	22.033
family Peptococcaceae id.2024	rs9895850	C	T	0.064	-0.021	0.359	0.375	0.014	0.039	5.82237e-06	0.586	20.785
family Peptococcaceae id.2024	rs9938097	T	G	-0.074	-0.012	0.295	0.381	0.015	0.039	1.01109e-06	0.763	24.028
family Peptococcaceae id.2024	rs117452796	T	G	0.068	0.028	0.403	0.429	0.014	0.038	1.46157e-06	0.462	23.499
family Peptococcaceae id.2024	rs12144792	A	C	0.136	-0.068	0.063	0.058	0.029	0.081	2.31308e-06	0.401	21.954
family Peptococcaceae id.2024	rs12634826	G	T	0.081	0.094	0.216	0.245	0.016	0.043	4.94778e-07	0.03	24.445
family Peptococcaceae id.2024	rs12992764	G	A	-0.091	0.039	0.826	0.804	0.019	0.047	1.74193e-06	0.405	23.987
family Peptococcaceae id.2024	rs150600492	C	T	-0.148	-0.052	0.065	0.046	0.032	0.09	3.40847e-06	0.562	21.709
family Peptococcaceae id.2024	rs35703006	A	G	-0.082	0.022	0.183	0.211	0.017	0.046	2.02209e-06	0.639	22.42
family Peptostreptococcaceae id.2042	rs4990837	A	G	-0.057	-0.032	0.722	0.706	0.012	0.041	4.03395e-06	0.431	21.303
family Peptostreptococcaceae id.2042	rs75430375	C	T	0.182	0.009	0.064	0.08	0.037	0.069	1.02795e-06	0.902	24.025
family Peptostreptococcaceae id.2042	rs75898026	C	A	-0.252	0.147	0.049	0.029	0.051	0.111	7.26256e-07	0.184	24.257
family Peptostreptococcaceae id.2042	rs10805326	T	G	0.057	-0.004	0.322	0.3	0.013	0.041	5.76713e-06	0.927	20.61
family Peptostreptococcaceae id.2042	rs117020988	G	A	0.073	0.133	0.167	0.187	0.016	0.048	7.89805e-06	0.006	19.993
family Peptostreptococcaceae id.2042	rs12377846	T	C	-0.053	0.021	0.563	0.502	0.011	0.037	3.16548e-06	0.569	21.839
family Peptostreptococcaceae id.2042	rs12986312	C	T	0.064	0.078	0.264	0.34	0.013	0.039	4.21124e-07	0.047	25.592
family Peptostreptococcaceae id.2042	rs1467258	C	T	-0.057	-0.006	0.281	0.342	0.013	0.039	7.69024e-06	0.882	20.346
family Peptostreptococcaceae id.2042	rs1520207	G	A	0.092	0.105	0.137	0.129	0.016	0.055	9.80122e-09	0.059	32.49
family Peptostreptococcaceae id.2042	rs4692811	G	A	-0.051	0.066	0.439	0.406	0.011	0.038	5.07762e-06	0.083	20.727
family Peptostreptococcaceae id.2042	rs59865771	T	C	0.124	-0.068	0.039	0.022	0.027	0.129	3.24056e-06	0.597	21.649
family Peptostreptococcaceae id.2042	rs61841503	T	G	0.107	-0.019	0.052	0.096	0.025	0.063	8.13711e-06	0.768	18.875
family Peptostreptococcaceae id.2042	rs6721459	A	G	-0.069	-0.075	0.177	0.164	0.014	0.05	1.70589e-06	0.135	23.556
family Porphyromonadaceae id.943	rs76982728	A	G	0.052	0.011	0.739	0.691	0.012	0.04	8.70362e-06	0.78	19.424
family Porphyromonadaceae id.943	rs77540684	G	T	0.055	0.002	0.276	0.252	0.012	0.044	4.31062e-06	0.961	20.948
family Porphyromonadaceae id.943	rs9573937	A	G	-0.059	0.044	0.224	0.159	0.012	0.051	1.79349e-06	0.388	23.4
family Porphyromonadaceae id.943	rs10762312	A	G	-0.049	-0.037	0.386	0.475	0.011	0.037	8.9454e-06	0.322	19.716
family Porphyromonadaceae id.943	rs10858364	T	C	-0.047	0.002	0.441	0.524	0.011	0.037	7.90988e-06	0.962	19.95
family Porphyromonadaceae id.943	rs17065783	A	C	0.092	-0.051	0.074	0.038	0.021	0.098	8.37394e-06	0.599	19.49
family Porphyromonadaceae id.943	rs1980561	A	G	0.072	-0.044	0.147	0.179	0.015	0.048	2.44478e-06	0.366	22.699
family Porphyromonadaceae id.943	rs35233670	T	C	-0.104	-0.102	0.076	0.059	0.024	0.079	8.04896e-06	0.195	19.138
family Porphyromonadaceae id.943	rs35961441	A	C	-0.053	0.023	0.257	0.213	0.012	0.046	9.59798e-06	0.618	20.185
family Prevotellaceae id.960	rs6953849	C	T	0.059	0.02	0.241	0.268	0.013	0.042	8.9747e-06	0.627	19.886
family Prevotellaceae id.960	rs7330827	T	C	-0.075	-0.045	0.19	0.181	0.015	0.048	5.5423e-07	0.353	26.071
family Prevotellaceae id.960	rs864093	A	C	-0.054	0.031	0.355	0.408	0.012	0.038	7.39486e-06	0.419	20.336
family Prevotellaceae id.960	rs12057990	T	G	0.085	-0.033	0.12	0.153	0.018	0.052	2.08027e-06	0.53	22.249
family Prevotellaceae id.960	rs12118202	T	G	-0.057	0.009	0.442	0.396	0.012	0.038	1.30377e-06	0.813	23.461
family Prevotellaceae id.960	rs13069367	G	A	0.055	0.02	0.326	0.363	0.012	0.039	8.43587e-06	0.606	20.215
family Prevotellaceae id.960	rs148376875	A	G	-0.081	0.048	0.191	0.155	0.018	0.053	7.40321e-06	0.368	20.428
family Prevotellaceae id.960	rs2206482	C	T	-0.056	0.05	0.708	0.723	0.012	0.042	8.60578e-06	0.233	20.483
family Prevotellaceae id.960	rs2278540	A	G	0.084	0.111	0.138	0.09	0.017	0.065	5.4968e-07	0.086	24.977
family Prevotellaceae id.960	rs34660375	T	C	-0.06	0.058	0.471	0.476	0.012	0.037	3.02315e-07	0.122	26.271
family Prevotellaceae id.960	rs3758087	T	C	-0.068	-0.038	0.224	0.242	0.015	0.044	2.77192e-06	0.39	21.837
family Prevotellaceae id.960	rs3860225	G	A	0.074	0.007	0.873	0.891	0.016	0.06	5.56583e-06	0.907	20.931
family Prevotellaceae id.960	rs4493272	C	A	-0.06	0.032	0.229	0.176	0.014	0.049	7.59451e-06	0.519	19.713
family Prevotellaceae id.960	rs4685827	A	G	0.229	0.039	0.973	0.977	0.048	0.123	9.29929e-07	0.75	22.473
family Prevotellaceae id.960	rs7252711	G	A	0.059	-0.033	0.314	0.262	0.013	0.042	2.58988e-06	0.433	21.663
family Prevotellaceae id.960	rs7975087	G	A	-0.091	-0.007	0.165	0.155	0.017	0.051	1.06324e-07	0.892	27.762
family Rhodospirillaceae id.2717	rs912860	G	A	-0.114	-0.082	0.099	0.116	0.025	0.058	5.84454e-06	0.156	20.482
family Rhodospirillaceae id.2717	rs9586501	G	T	0.074	-0.02	0.42	0.424	0.016	0.038	2.67147e-06	0.594	21.92
family Rhodospirillaceae id.2717	rs9958960	C	T	-0.07	0.018	0.456	0.544	0.016	0.038	9.17339e-06	0.636	19.707
family Rhodospirillaceae id.2717	rs1035406	A	C	0.1	0.111	0.156	0.116	0.022	0.058	4.70392e-06	0.055	20.888
family Rhodospirillaceae id.2717	rs11591293	A	G	-0.1	0.047	0.137	0.089	0.023	0.066	9.63696e-06	0.477	19.319
family Rhodospirillaceae id.2717	rs13336560	C	T	0.097	0.042	0.162	0.176	0.02	0.049	1.71479e-06	0.385	23.572
family Rhodospirillaceae id.2717	rs1549633	T	C	0.108	-0.012	0.106	0.062	0.024	0.077	3.12018e-06	0.877	20.806
family Rhodospirillaceae id.2717	rs1923415	G	A	0.165	-0.031	0.091	0.138	0.036	0.055	7.22587e-06	0.576	20.88
family Rhodospirillaceae id.2717	rs3754624	T	C	0.112	0.062	0.107	0.101	0.025	0.062	9.94672e-06	0.317	19.888
family Rhodospirillaceae id.2717	rs4278423	C	T	0.117	0.057	0.093	0.093	0.026	0.065	5.34749e-06	0.377	20.168
family Rhodospirillaceae id.2717	rs61933850	A	G	0.082	-0.014	0.216	0.153	0.018	0.052	7.3492e-06	0.792	20.412
family Rhodospirillaceae id.2717	rs6679026	C	T	-0.091	0.045	0.153	0.278	0.02	0.042	6.67298e-06	0.276	19.802
family Rikenellaceae id.967	rs7001029	C	T	-0.088	0.064	0.088	0.139	0.02	0.054	6.50759e-06	0.234	20.019
family Rikenellaceae id.967	rs72714493	A	C	-0.053	0.028	0.267	0.284	0.012	0.042	7.50412e-06	0.507	19.003
family Rikenellaceae id.967	rs74354280	G	A	-0.106	0.048	0.058	0.059	0.021	0.08	5.64378e-07	0.55	26.215
family Rikenellaceae id.967	rs10217435	A	G	0.055	-0.065	0.717	0.732	0.012	0.042	6.08611e-06	0.127	20.294
family Rikenellaceae id.967	rs10832801	G	A	0.071	0.022	0.128	0.152	0.016	0.052	4.31102e-06	0.667	20.523
family Rikenellaceae id.967	rs1939881	A	C	-0.085	0.031	0.078	0.073	0.019	0.072	7.09823e-06	0.665	19.699
family Rikenellaceae id.967	rs2447496	A	G	-0.066	0.044	0.134	0.159	0.014	0.051	7.19515e-06	0.387	20.493
family Rikenellaceae id.967	rs2833282	T	C	-0.053	0.05	0.394	0.459	0.011	0.037	1.34831e-06	0.182	23.51
family Rikenellaceae id.967	rs35909684	G	A	0.057	-0.006	0.195	0.247	0.013	0.043	6.12238e-06	0.897	20.841
family Rikenellaceae id.967	rs36021379	A	C	0.05	0.023	0.517	0.569	0.011	0.038	2.76427e-06	0.548	22.042
family Rikenellaceae id.967	rs4264350	C	T	0.07	0.004	0.138	0.214	0.016	0.046	9.31515e-06	0.93	19.666
family Rikenellaceae id.967	rs59663348	A	G	0.057	-0.028	0.254	0.301	0.012	0.041	1.447e-06	0.5	23.019
family Rikenellaceae id.967	rs62532512	T	G	0.138	-0.153	0.066	0.036	0.03	0.102	3.61377e-06	0.132	21.699
family Rikenellaceae id.967	rs6744030	C	T	-0.156	0.087	0.048	0.046	0.034	0.089	2.84695e-06	0.326	21.549
family Rikenellaceae id.967	rs6837275	C	T	-0.064	0.036	0.179	0.088	0.014	0.066	8.79063e-06	0.588	19.715
family Rikenellaceae id.967	rs74474130	G	A	-0.141	-0.042	0.057	0.048	0.032	0.087	3.99448e-06	0.628	20.061
family Rikenellaceae id.967	rs77885767	G	T	0.082	-0.063	0.103	0.101	0.016	0.062	1.91801e-07	0.311	26.471
family Ruminococcaceae id.2050	rs9389714	T	C	-0.053	0.068	0.718	0.669	0.012	0.04	5.35229e-06	0.084	20.957
family Ruminococcaceae id.2050	rs9578457	C	T	0.053	0.004	0.724	0.746	0.012	0.043	8.52158e-06	0.92	19.684
family Ruminococcaceae id.2050	rs9603208	T	C	0.109	0.041	0.06	0.055	0.024	0.083	4.22435e-06	0.619	20.859
family Ruminococcaceae id.2050	rs10093275	T	C	0.085	0.07	0.108	0.109	0.017	0.059	7.29625e-07	0.241	24.302
family Ruminococcaceae id.2050	rs10166469	C	T	-0.169	0.068	0.958	0.967	0.036	0.104	1.14464e-06	0.515	22.698
family Ruminococcaceae id.2050	rs1612733	A	C	-0.093	0.003	0.922	0.952	0.021	0.089	8.6902e-06	0.972	19.486
family Ruminococcaceae id.2050	rs17376049	T	C	0.138	0.125	0.051	0.062	0.027	0.079	1.44338e-07	0.113	26.966
family Ruminococcaceae id.2050	rs2113833	T	C	-0.199	0.006	0.054	0.052	0.041	0.084	1.66414e-06	0.948	23.581
family Ruminococcaceae id.2050	rs3009418	T	G	0.09	0.029	0.077	0.098	0.02	0.063	9.60484e-06	0.647	19.679
family Streptococcaceae id.1850	rs55793120	C	T	-0.093	-0.05	0.082	0.12	0.019	0.057	3.72495e-06	0.386	24.076
family Streptococcaceae id.1850	rs56199908	T	C	-0.131	-0.02	0.068	0.048	0.023	0.086	1.40136e-08	0.814	33.383
family Streptococcaceae id.1850	rs76724913	A	G	0.107	0.021	0.059	0.066	0.024	0.075	5.33814e-06	0.782	20.388
family Streptococcaceae id.1850	rs10028567	G	T	-0.084	-0.138	0.089	0.064	0.018	0.076	4.25667e-06	0.07	20.859
family Streptococcaceae id.1850	rs11110281	G	A	0.064	-0.055	0.748	0.771	0.013	0.048	3.72237e-07	0.253	25.527
family Streptococcaceae id.1850	rs16950051	A	G	-0.054	0.063	0.426	0.486	0.011	0.037	8.91887e-07	0.09	23.902
family Streptococcaceae id.1850	rs2370083	G	A	-0.088	-0.065	0.068	0.039	0.02	0.096	7.88352e-06	0.498	19.609
family Streptococcaceae id.1850	rs4968759	T	C	-0.062	-0.082	0.209	0.219	0.014	0.045	6.93793e-06	0.069	20.805
family Streptococcaceae id.1850	rs57646748	G	A	-0.099	0.002	0.057	0.061	0.022	0.078	7.93341e-06	0.985	19.512
family Streptococcaceae id.1850	rs6806351	A	G	0.096	0.033	0.065	0.138	0.022	0.054	6.32732e-06	0.546	19.836
family Streptococcaceae id.1850	rs77968078	T	G	-0.064	-0.069	0.191	0.139	0.014	0.053	7.41515e-06	0.199	20.265
family Streptococcaceae id.1850	rs7916711	C	A	-0.069	0.018	0.164	0.198	0.015	0.047	4.91802e-06	0.709	20.223
unknown family id.1000001214	rs957755	A	G	0.083	-0.067	0.405	0.358	0.019	0.039	9.78228e-06	0.082	19.6
unknown family id.1000005471	rs9903102	G	A	-0.077	-0.035	0.207	0.159	0.017	0.051	6.68852e-06	0.499	20.143
unknown family id.1000005471	rs8028558	C	T	0.064	0.026	0.41	0.443	0.014	0.037	7.28853e-06	0.48	20.052
unknown family id.1000005471	rs11779863	T	C	-0.122	0.085	0.094	0.119	0.026	0.058	2.15879e-06	0.139	22.804
unknown family id.1000005471	rs13100746	C	T	0.063	-0.015	0.428	0.391	0.014	0.038	9.92865e-06	0.696	19.548
unknown family id.1000005471	rs17235252	C	T	0.088	0.039	0.826	0.885	0.019	0.059	6.61363e-06	0.502	21.075
unknown family id.1000005471	rs3932485	A	G	0.071	-0.023	0.714	0.712	0.016	0.041	5.17285e-06	0.577	20.201
unknown family id.1000005471	rs515984	G	A	0.091	0.002	0.113	0.158	0.02	0.051	5.15941e-06	0.972	20.016
unknown family id.1000005471	rs638542	A	G	-0.066	0.02	0.496	0.478	0.014	0.037	2.27206e-06	0.59	22.368
unknown family id.1000005471	rs76373661	A	G	-0.087	0.067	0.129	0.152	0.019	0.052	9.46891e-06	0.197	19.98
unknown family id.1000005471	rs7706512	A	G	0.062	0.045	0.486	0.537	0.014	0.037	6.73256e-06	0.23	19.936
unknown family id.1000005471	rs7801843	A	G	-0.066	0.043	0.68	0.721	0.015	0.042	7.73286e-06	0.3	19.89
unknown family id.1000006161	rs7853673	G	A	0.104	-0.005	0.33	0.265	0.021	0.042	6.62796e-07	0.909	25.401
unknown family id.1000006161	rs949341	A	G	-0.155	-0.058	0.107	0.144	0.033	0.053	3.30583e-06	0.28	22.429
unknown family id.1000006161	rs11251024	T	C	0.093	0.004	0.406	0.347	0.02	0.039	3.96826e-06	0.916	21.308
unknown family id.1000006161	rs11606187	A	G	-0.091	-0.056	0.61	0.586	0.02	0.038	7.73891e-06	0.139	20.291
unknown family id.1000006161	rs13385922	T	C	0.102	0.023	0.553	0.595	0.02	0.038	3.17424e-07	0.552	26.344
unknown family id.1000006161	rs166849	G	A	-0.099	0.032	0.657	0.723	0.021	0.042	2.61993e-06	0.44	22.228
unknown family id.1000006161	rs2172426	C	T	-0.149	-0.052	0.904	0.858	0.032	0.054	4.28134e-06	0.335	21.643
unknown family id.1000006161	rs267959	T	C	0.109	0.006	0.376	0.368	0.021	0.039	2.59579e-07	0.87	26.457
unknown family id.1000006161	rs4383094	T	C	-0.096	0.069	0.301	0.29	0.021	0.041	7.10461e-06	0.092	20.253
unknown family id.1000006161	rs60583455	T	C	0.172	-0.026	0.07	0.074	0.037	0.071	3.79577e-06	0.712	21.685
unknown family id.1000006161	rs60775321	G	T	-0.223	0.01	0.066	0.032	0.047	0.106	3.38821e-06	0.928	22.501
unknown family id.1000006161	rs72671304	T	C	-0.159	-0.038	0.095	0.126	0.035	0.056	7.36326e-06	0.501	20.447
unknown family id.1000006161	rs7911787	T	C	0.099	-0.004	0.321	0.335	0.022	0.04	6.52334e-06	0.912	20.622
family Veillonellaceae id.2172	rs8126061	C	T	-0.087	-0.028	0.107	0.098	0.018	0.063	1.72926e-06	0.657	23.056
family Veillonellaceae id.2172	rs9542068	A	G	-0.254	-0.031	0.053	0.034	0.054	0.103	6.19028e-06	0.767	22.157
family Veillonellaceae id.2172	rs111810795	C	A	0.05	0.003	0.45	0.493	0.011	0.037	9.2538e-06	0.934	19.573
family Veillonellaceae id.2172	rs114889439	G	A	0.208	0.013	0.037	0.042	0.045	0.094	4.52856e-06	0.888	21.007
family Veillonellaceae id.2172	rs11700976	A	G	0.055	0.016	0.355	0.329	0.012	0.04	2.57365e-06	0.683	22.09
family Veillonellaceae id.2172	rs12186441	C	T	-0.062	-0.034	0.336	0.258	0.012	0.043	1.28493e-07	0.42	27.147
family Veillonellaceae id.2172	rs12668619	A	G	0.051	0.147	0.506	0.46	0.011	0.038	4.50671e-06	0	21.014
family Veillonellaceae id.2172	rs12741784	T	C	0.082	-0.105	0.126	0.072	0.018	0.072	9.25273e-06	0.146	20.144
family Veillonellaceae id.2172	rs1442060	G	A	0.053	-0.023	0.614	0.628	0.011	0.039	4.63554e-06	0.555	21.019
family Veillonellaceae id.2172	rs1693340	T	G	-0.084	-0.011	0.113	0.058	0.019	0.079	7.88515e-06	0.894	19.958
family Veillonellaceae id.2172	rs2175069	G	T	-0.09	-0.075	0.083	0.038	0.02	0.097	5.26926e-06	0.438	20.384
family Veillonellaceae id.2172	rs2561116	A	G	-0.051	-0.017	0.616	0.671	0.011	0.04	7.45006e-06	0.669	19.647
family Veillonellaceae id.2172	rs2585520	G	A	0.055	-0.01	0.694	0.71	0.012	0.041	3.73474e-06	0.803	21.576
family Veillonellaceae id.2172	rs4263802	T	C	0.059	-0.043	0.251	0.237	0.013	0.044	4.49345e-06	0.324	20.988
family Veillonellaceae id.2172	rs4461038	A	C	0.202	-0.067	0.05	0.096	0.046	0.063	6.74544e-06	0.291	18.987
family Veillonellaceae id.2172	rs4797169	G	A	-0.053	-0.026	0.627	0.635	0.012	0.039	8.67981e-06	0.502	20.419
family Veillonellaceae id.2172	rs61264131	C	T	-0.064	-0.078	0.202	0.122	0.014	0.057	5.47621e-06	0.173	20.295
family Veillonellaceae id.2172	rs6692542	A	C	0.101	-0.066	0.089	0.091	0.021	0.065	1.57688e-06	0.308	23.643
family Veillonellaceae id.2172	rs6909981	A	C	-0.051	0.007	0.534	0.558	0.011	0.038	8.48887e-06	0.855	20.205
family Victivallaceae id.2255	rs79535861	A	C	-0.16	0.037	0.201	0.206	0.035	0.047	4.08037e-06	0.43	20.967
family Victivallaceae id.2255	rs9345168	G	T	0.127	0.006	0.251	0.304	0.026	0.04	7.4929e-07	0.879	24.538
family Victivallaceae id.2255	rs11671100	T	C	-0.124	0.02	0.3	0.28	0.026	0.041	1.56603e-06	0.634	23.346
family Victivallaceae id.2255	rs11764871	A	C	-0.187	0.086	0.083	0.101	0.042	0.062	6.24827e-06	0.166	19.96
family Victivallaceae id.2255	rs2944282	C	T	-0.153	0.052	0.16	0.129	0.029	0.056	1.53784e-07	0.349	28.086
family Victivallaceae id.2255	rs34962571	T	C	0.146	-0.1	0.175	0.109	0.03	0.06	3.07921e-06	0.096	23.518
family Victivallaceae id.2255	rs4396289	A	G	-0.198	-0.087	0.089	0.12	0.041	0.057	5.97008e-07	0.129	23.212
family Victivallaceae id.2255	rs61702987	C	T	-0.123	-0.015	0.269	0.338	0.027	0.04	3.23802e-06	0.714	21.437
family Victivallaceae id.2255	rs6545794	G	A	0.149	0.055	0.164	0.162	0.032	0.05	2.83374e-06	0.278	21.884
family Victivallaceae id.2255	rs67832247	G	A	0.101	0.003	0.503	0.552	0.023	0.038	6.40088e-06	0.943	20.076
family Victivallaceae id.2255	rs7077363	C	T	-0.134	0.009	0.167	0.202	0.03	0.047	8.19426e-06	0.853	19.807
genus Actinomyces id.423	rs7314815	T	C	-0.075	-0.026	0.546	0.529	0.016	0.037	6.27004e-06	0.482	20.52
genus Actinomyces id.423	rs7627405	G	A	0.099	-0.064	0.197	0.142	0.021	0.054	4.49645e-06	0.233	21.156
genus Actinomyces id.423	rs2715439	A	G	-0.097	-0.115	0.143	0.136	0.022	0.054	9.82969e-06	0.033	19.563
genus Actinomyces id.423	rs4146653	C	T	-0.188	-0.054	0.942	0.931	0.04	0.074	5.91984e-06	0.463	21.851
genus Adlercreutzia id.812	rs71315246	C	T	-0.103	0.011	0.115	0.105	0.023	0.061	9.74473e-06	0.861	19.058
genus Adlercreutzia id.812	rs7915461	C	A	0.143	0.073	0.064	0.08	0.031	0.069	4.8136e-06	0.288	21.121
genus Adlercreutzia id.812	rs11604400	C	T	-0.119	0.034	0.111	0.099	0.025	0.062	2.04593e-06	0.582	22.545
genus Adlercreutzia id.812	rs13231526	G	A	-0.07	0.016	0.418	0.402	0.016	0.038	9.60506e-06	0.674	19.574
genus Adlercreutzia id.812	rs2717140	T	C	-0.095	0.024	0.144	0.146	0.021	0.053	5.2342e-06	0.655	20.448
genus Adlercreutzia id.812	rs55719207	T	C	0.083	0.041	0.675	0.658	0.017	0.039	9.769e-07	0.296	24.367
genus Adlercreutzia id.812	rs6664405	C	T	-0.073	-0.042	0.447	0.45	0.016	0.037	2.54419e-06	0.265	22.226
genus Adlercreutzia id.812	rs7680684	C	T	-0.075	-0.083	0.671	0.708	0.017	0.041	8.21675e-06	0.044	19.808
genus Alistipes id.968	rs9490822	G	A	0.076	-0.126	0.079	0.078	0.017	0.069	3.59062e-06	0.069	19.634
genus Alistipes id.968	rs9915817	G	A	-0.053	0.005	0.401	0.415	0.011	0.038	1.44961e-06	0.89	23.365
genus Alistipes id.968	rs1107244	A	G	-0.098	0.109	0.071	0.045	0.022	0.09	9.29566e-06	0.227	20.206
genus Alistipes id.968	rs11769002	C	T	-0.078	-0.038	0.123	0.104	0.017	0.062	8.20729e-06	0.533	20.153
genus Alistipes id.968	rs11958296	A	C	-0.052	-0.072	0.34	0.322	0.011	0.04	5.27582e-06	0.073	20.83
genus Alistipes id.968	rs12990744	C	T	0.081	0.076	0.113	0.113	0.019	0.059	9.10144e-06	0.199	18.039
genus Alistipes id.968	rs1689282	A	C	-0.081	0.012	0.083	0.069	0.018	0.073	7.11836e-06	0.868	19.004
genus Alistipes id.968	rs2290844	C	T	0.058	-0.021	0.793	0.83	0.013	0.05	8.77708e-06	0.67	19.535
genus Alistipes id.968	rs2450745	A	G	-0.048	-0.014	0.512	0.45	0.011	0.037	7.00745e-06	0.716	20.341
genus Alistipes id.968	rs2875322	A	G	-0.065	0.014	0.147	0.123	0.015	0.056	7.4967e-06	0.806	19.924
genus Alistipes id.968	rs34417064	T	C	0.049	-0.005	0.398	0.384	0.011	0.038	7.50361e-06	0.894	20.153
genus Alistipes id.968	rs4810359	A	C	0.052	-0.016	0.598	0.666	0.011	0.04	1.78423e-06	0.693	22.945
genus Alistipes id.968	rs62576416	A	G	-0.049	0.053	0.482	0.558	0.011	0.037	4.83615e-06	0.155	20.904
genus Allisonella id.2174	rs7129639	G	T	-0.116	-0.037	0.505	0.464	0.025	0.037	3.58798e-06	0.326	21.679
genus Allisonella id.2174	rs8130320	T	C	-0.146	0.014	0.149	0.148	0.032	0.053	5.72321e-06	0.79	20.795
genus Allisonella id.2174	rs1901739	C	T	0.147	0.09	0.192	0.228	0.03	0.044	1.20629e-06	0.042	24.357
genus Allisonella id.2174	rs35110698	T	C	-0.112	0.039	0.559	0.489	0.025	0.037	9.41109e-06	0.294	19.882
genus Allisonella id.2174	rs35778461	G	A	-0.169	0.008	0.769	0.736	0.03	0.042	3.56574e-08	0.846	32.37
genus Allisonella id.2174	rs594561	A	G	-0.149	-0.067	0.804	0.758	0.032	0.044	3.34511e-06	0.123	22.207
genus Allisonella id.2174	rs602075	G	A	0.149	-0.07	0.19	0.177	0.033	0.05	6.08751e-06	0.156	19.67
genus Allisonella id.2174	rs6742198	T	G	0.168	0.056	0.115	0.136	0.037	0.054	8.87279e-06	0.302	20.212
genus Alloprevotella id.961	rs76904847	G	T	0.146	0.011	0.245	0.215	0.029	0.045	9.63718e-07	0.813	25.11
genus Alloprevotella id.961	rs7898615	G	T	-0.138	0.033	0.777	0.736	0.031	0.042	8.36758e-06	0.436	20.015
genus Alloprevotella id.961	rs12675596	G	A	-0.156	0.053	0.2	0.173	0.034	0.049	8.84199e-06	0.281	20.525
genus Alloprevotella id.961	rs2154444	A	G	0.126	0.012	0.279	0.306	0.028	0.04	8.58361e-06	0.761	20.064
genus Alloprevotella id.961	rs34619204	G	A	0.12	0.06	0.454	0.386	0.026	0.038	4.99057e-06	0.115	21.247
genus Alloprevotella id.961	rs4364940	A	G	-0.162	0.03	0.133	0.184	0.036	0.048	7.93615e-06	0.531	20.225
genus Anaerofilum id.2053	rs4680035	C	T	0.095	0.047	0.513	0.534	0.02	0.038	2.23496e-06	0.213	22.591
genus Anaerofilum id.2053	rs58212166	A	C	0.092	-0.056	0.444	0.458	0.02	0.037	5.53847e-06	0.13	20.881
genus Anaerofilum id.2053	rs10794359	T	G	0.09	0.061	0.408	0.491	0.02	0.037	7.24169e-06	0.103	20.353
genus Anaerofilum id.2053	rs1563175	C	T	-0.126	-0.016	0.181	0.212	0.027	0.046	2.86029e-06	0.722	22.068
genus Anaerofilum id.2053	rs17012738	G	A	0.133	-0.008	0.186	0.069	0.029	0.075	6.55843e-06	0.914	20.934
genus Anaerofilum id.2053	rs17096874	A	G	0.147	0.023	0.887	0.874	0.033	0.056	9.81206e-06	0.681	20.194
genus Anaerofilum id.2053	rs356049	A	G	-0.103	0.055	0.663	0.707	0.021	0.041	1.48659e-06	0.181	23.452
genus Anaerofilum id.2053	rs4244069	A	C	0.101	0.041	0.419	0.385	0.02	0.038	6.83109e-07	0.281	24.657
genus Anaerofilum id.2053	rs4506496	C	T	0.183	0.298	0.083	0.048	0.036	0.089	3.74731e-07	0.001	26.112
genus Anaerofilum id.2053	rs712981	T	C	-0.113	-0.043	0.243	0.295	0.022	0.041	2.6404e-07	0.291	26.284
genus Anaerofilum id.2053	rs79598899	T	C	-0.136	0.075	0.117	0.096	0.03	0.063	8.04304e-06	0.233	20.346
genus Anaerostipes id.1991	rs816292	A	G	0.084	0.161	0.094	0.115	0.019	0.058	7.93542e-06	0.006	18.942
genus Anaerostipes id.1991	rs9299345	T	C	0.052	0.013	0.389	0.443	0.011	0.038	4.68058e-06	0.727	21.122
genus Anaerostipes id.1991	rs10502061	C	T	0.051	-0.069	0.561	0.514	0.011	0.037	2.91092e-06	0.064	21.894
genus Anaerostipes id.1991	rs2014785	G	A	0.053	-0.023	0.545	0.617	0.011	0.038	2.04052e-06	0.551	22.879
genus Anaerostipes id.1991	rs2396460	G	A	-0.11	-0.016	0.071	0.028	0.024	0.113	2.74764e-06	0.888	21.672
genus Anaerostipes id.1991	rs2804244	G	A	-0.054	-0.003	0.435	0.361	0.012	0.04	4.42059e-06	0.934	21.447
genus Anaerostipes id.1991	rs3900776	T	C	0.089	-0.029	0.113	0.126	0.019	0.057	1.44907e-06	0.607	22.784
genus Anaerostipes id.1991	rs60983350	G	A	0.064	0.045	0.22	0.216	0.014	0.045	1.9777e-06	0.321	22.257
genus Anaerostipes id.1991	rs62157625	G	A	0.05	0.017	0.597	0.691	0.011	0.04	6.74481e-06	0.678	19.932
genus Anaerostipes id.1991	rs62215703	C	A	-0.088	0.01	0.094	0.079	0.019	0.069	3.32216e-06	0.881	21.46
genus Anaerostipes id.1991	rs6474958	C	T	0.051	0.018	0.488	0.438	0.011	0.038	3.1958e-06	0.634	21.729
genus Anaerostipes id.1991	rs6726833	T	C	-0.075	0.055	0.851	0.917	0.015	0.068	5.35476e-07	0.418	24.8
genus Anaerostipes id.1991	rs6854026	A	C	-0.137	0.142	0.053	0.04	0.031	0.095	5.33384e-06	0.136	20.26
genus Anaerotruncus id.2054	rs7193624	A	G	0.057	-0.015	0.254	0.2	0.012	0.046	6.67667e-06	0.744	20.619
genus Anaerotruncus id.2054	rs78735375	A	G	-0.156	0.058	0.052	0.053	0.037	0.083	6.13705e-06	0.486	18.27
genus Anaerotruncus id.2054	rs10150232	A	C	-0.144	0.123	0.059	0.062	0.032	0.077	6.83471e-06	0.111	20.666
genus Anaerotruncus id.2054	rs11018566	T	G	0.061	0.012	0.72	0.761	0.013	0.044	4.27986e-06	0.793	22.198
genus Anaerotruncus id.2054	rs115414803	C	T	-0.065	-0.007	0.183	0.157	0.015	0.051	7.35563e-06	0.899	20.072
genus Anaerotruncus id.2054	rs1272208	T	C	0.066	-0.012	0.19	0.141	0.015	0.053	7.4278e-06	0.83	19.6
genus Anaerotruncus id.2054	rs1431492	A	C	-0.05	0.01	0.456	0.392	0.011	0.039	9.85054e-06	0.809	19.205
genus Anaerotruncus id.2054	rs17734739	G	T	0.058	-0.072	0.25	0.213	0.012	0.045	2.42058e-06	0.114	21.959
genus Anaerotruncus id.2054	rs34449434	A	G	0.09	-0.184	0.073	0.054	0.02	0.083	6.62369e-06	0.026	19.935
genus Anaerotruncus id.2054	rs4669806	T	C	0.088	-0.125	0.079	0.078	0.018	0.069	2.34515e-07	0.069	24.625
genus Anaerotruncus id.2054	rs6494922	C	A	0.054	0.022	0.309	0.301	0.012	0.041	7.54988e-06	0.583	20.572
genus Anaerotruncus id.2054	rs6563550	C	T	0.055	-0.002	0.302	0.333	0.012	0.04	2.28297e-06	0.955	22.129
genus Anaerotruncus id.2054	rs7155595	T	C	0.051	0.02	0.46	0.489	0.011	0.037	4.22328e-06	0.585	20.985
genus Barnesiella id.944	rs8005030	T	C	0.096	0.007	0.095	0.092	0.021	0.064	8.91908e-06	0.914	20.15
genus Barnesiella id.944	rs9347879	A	G	0.099	0.097	0.102	0.096	0.021	0.063	7.31122e-06	0.124	21.371
genus Barnesiella id.944	rs11155559	C	T	-0.055	-0.061	0.469	0.489	0.012	0.037	4.94527e-06	0.103	21.045
genus Barnesiella id.944	rs113258194	C	T	0.058	0.054	0.63	0.676	0.012	0.04	2.29018e-06	0.185	22.456
genus Barnesiella id.944	rs12909713	G	A	0.056	-0.034	0.509	0.555	0.012	0.038	3.00296e-06	0.362	21.839
genus Barnesiella id.944	rs13242616	A	G	-0.07	-0.002	0.255	0.261	0.014	0.043	4.65029e-07	0.966	24.96
genus Barnesiella id.944	rs199035	G	A	-0.166	0.058	0.049	0.014	0.034	0.159	8.50883e-07	0.717	24.175
genus Barnesiella id.944	rs2276875	A	G	0.092	0.04	0.124	0.077	0.019	0.072	2.94761e-06	0.579	23.264
genus Barnesiella id.944	rs2428166	G	A	0.069	-0.035	0.842	0.858	0.015	0.053	4.2416e-06	0.517	21.382
genus Barnesiella id.944	rs35177866	T	C	-0.114	0.012	0.066	0.075	0.025	0.071	6.76176e-06	0.865	20.292
genus Barnesiella id.944	rs62251337	C	T	-0.078	-0.001	0.144	0.23	0.017	0.044	6.77657e-06	0.986	20.572
genus Barnesiella id.944	rs72684847	T	G	-0.089	0.041	0.121	0.151	0.02	0.054	3.16352e-06	0.44	20.77
genus Barnesiella id.944	rs76181748	A	G	-0.082	0.062	0.125	0.139	0.018	0.054	4.23302e-06	0.244	21.524
genus Bifidobacterium id.436	rs77455852	A	G	-0.062	0.066	0.779	0.725	0.014	0.042	7.9965e-06	0.11	19.869
genus Bifidobacterium id.436	rs79795328	A	G	-0.071	-0.057	0.818	0.866	0.016	0.055	8.04711e-06	0.301	19.877
genus Bifidobacterium id.436	rs12022129	C	T	-0.071	-0.052	0.885	0.853	0.016	0.053	7.49894e-06	0.318	20.062
genus Bifidobacterium id.436	rs2491158	T	C	-0.054	-0.007	0.354	0.387	0.012	0.038	8.99953e-06	0.86	19.701
genus Bifidobacterium id.436	rs2686790	G	A	-0.062	0.067	0.281	0.246	0.013	0.043	2.17245e-06	0.124	22.662
genus Bifidobacterium id.436	rs5746486	C	T	0.232	0.05	0.05	0.047	0.051	0.088	4.86351e-06	0.574	21.085
genus Bilophila id.3170	rs62181700	C	T	0.068	0.032	0.81	0.814	0.016	0.048	7.71543e-06	0.503	19.29
genus Bilophila id.3170	rs75344046	G	A	-0.069	-0.113	0.216	0.145	0.015	0.053	4.24033e-06	0.033	21.278
genus Bilophila id.3170	rs11069458	T	C	-0.083	-0.118	0.851	0.835	0.017	0.05	1.1229e-06	0.019	23.48
genus Bilophila id.3170	rs1241171	A	G	-0.056	-0.039	0.62	0.664	0.013	0.04	9.07215e-06	0.329	19.781
genus Bilophila id.3170	rs1571225	T	G	0.063	0.035	0.69	0.761	0.014	0.044	6.33257e-06	0.418	20.238
genus Bilophila id.3170	rs1969927	C	T	0.077	0.028	0.19	0.195	0.016	0.047	1.78875e-06	0.557	22.763
genus Bilophila id.3170	rs2728491	G	A	0.073	0.005	0.15	0.197	0.017	0.047	7.14661e-06	0.921	19.03
genus Bilophila id.3170	rs3827020	T	C	-0.061	-0.009	0.34	0.391	0.013	0.038	4.70945e-06	0.82	21.144
genus Bilophila id.3170	rs4798126	G	A	-0.062	-0.02	0.235	0.227	0.014	0.045	8.0562e-06	0.653	19.5
genus Bilophila id.3170	rs542415	A	C	-0.113	0.046	0.908	0.947	0.024	0.084	3.11322e-06	0.585	21.762
genus Bilophila id.3170	rs60178956	T	C	0.123	-0.048	0.066	0.053	0.027	0.084	5.62264e-06	0.569	21.004
genus Bilophila id.3170	rs6793291	A	C	-0.067	0.02	0.649	0.697	0.014	0.041	1.76954e-06	0.616	23.678
genus Bilophila id.3170	rs72676854	A	G	-0.103	0.098	0.066	0.084	0.023	0.068	9.06692e-06	0.148	19.281
genus Butyricicoccus id.2055	rs7802841	G	A	-0.055	-0.117	0.758	0.87	0.012	0.056	8.58638e-06	0.035	19.788
genus Butyricicoccus id.2055	rs9899990	G	A	-0.07	0.078	0.835	0.777	0.016	0.045	9.57679e-06	0.08	19.64
genus Butyricicoccus id.2055	rs10084203	T	C	-0.262	0.142	0.053	0.029	0.056	0.111	5.79189e-06	0.202	21.555
genus Butyricicoccus id.2055	rs12034718	T	G	0.051	-0.026	0.579	0.528	0.011	0.037	3.87258e-06	0.48	21.145
genus Butyricicoccus id.2055	rs12585793	T	G	-0.061	-0.015	0.802	0.804	0.014	0.047	7.38482e-06	0.753	20.4
genus Butyricicoccus id.2055	rs2017189	T	C	0.083	-0.001	0.108	0.101	0.017	0.062	7.61939e-07	0.989	24.463
genus Butyricicoccus id.2055	rs4962426	T	G	0.224	0.105	0.044	0.026	0.049	0.119	5.93772e-06	0.378	20.486
genus Butyricicoccus id.2055	rs56221232	C	T	-0.082	-0.037	0.916	0.909	0.018	0.065	5.51785e-06	0.565	19.831
genus Butyricimonas id.945	rs62478070	A	G	0.135	0.147	0.071	0.086	0.03	0.068	6.55164e-06	0.031	20.544
genus Butyricimonas id.945	rs7322368	G	A	-0.145	-0.078	0.085	0.044	0.027	0.09	1.73696e-07	0.386	27.838
genus Butyricimonas id.945	rs11228830	G	A	-0.086	-0.103	0.129	0.124	0.02	0.057	6.7007e-06	0.07	19.208
genus Butyricimonas id.945	rs113054641	A	C	0.122	0.033	0.072	0.045	0.027	0.089	6.36649e-06	0.713	20.489
genus Butyricimonas id.945	rs12304031	G	A	0.113	-0.113	0.092	0.069	0.025	0.074	4.76255e-06	0.126	20.774
genus Butyricimonas id.945	rs12458763	G	T	0.063	0.01	0.451	0.449	0.014	0.037	6.87717e-06	0.789	20.359
genus Butyricimonas id.945	rs1862649	A	G	0.073	-0.01	0.738	0.656	0.016	0.039	3.89807e-06	0.793	21.409
genus Butyricimonas id.945	rs2114713	T	C	-0.087	-0.01	0.183	0.2	0.017	0.047	7.41908e-07	0.832	24.912
genus Butyricimonas id.945	rs62130338	A	C	0.07	0.022	0.355	0.275	0.014	0.042	8.85462e-07	0.606	23.722
genus Butyricimonas id.945	rs62390301	G	T	-0.133	-0.096	0.073	0.033	0.029	0.105	4.80408e-06	0.361	21.104
genus Butyricimonas id.945	rs7083431	A	G	0.066	0.003	0.323	0.245	0.015	0.043	8.24594e-06	0.943	19.663
genus Butyricimonas id.945	rs71428626	A	G	-0.149	0.07	0.058	0.025	0.033	0.119	4.05807e-06	0.556	20.884
genus Butyricimonas id.945	rs72814525	C	T	0.068	0.002	0.302	0.293	0.015	0.041	4.5036e-06	0.953	21.103
genus Butyrivibrio id.1993	rs78453362	G	T	0.118	0.013	0.294	0.278	0.026	0.042	7.92319e-06	0.753	20.417
genus Butyrivibrio id.1993	rs9657374	T	C	0.155	-0.051	0.156	0.14	0.032	0.054	2.20232e-06	0.344	23.167
genus Butyrivibrio id.1993	rs1007475	A	G	0.205	0.08	0.101	0.099	0.046	0.063	6.85536e-06	0.203	20.11
genus Butyrivibrio id.1993	rs11761679	T	C	-0.134	0.024	0.199	0.179	0.03	0.049	8.85911e-06	0.619	19.958
genus Butyrivibrio id.1993	rs142855850	C	T	0.127	-0.051	0.264	0.231	0.027	0.045	1.53183e-06	0.256	22.637
genus Butyrivibrio id.1993	rs16934069	G	A	0.141	-0.035	0.2	0.192	0.031	0.047	5.51201e-06	0.456	20.799
genus Butyrivibrio id.1993	rs16941336	T	C	-0.125	0.047	0.292	0.332	0.026	0.039	1.80194e-06	0.229	22.785
genus Butyrivibrio id.1993	rs17163238	A	G	-0.108	-0.042	0.471	0.425	0.024	0.038	6.61089e-06	0.266	20.377
genus Butyrivibrio id.1993	rs4537857	G	A	0.175	-0.003	0.902	0.816	0.039	0.048	8.18634e-06	0.954	20.134
genus Butyrivibrio id.1993	rs486484	C	T	0.224	0.027	0.1	0.142	0.045	0.055	7.86249e-07	0.626	24.865
genus Butyrivibrio id.1993	rs4928024	A	G	-0.201	0.034	0.088	0.09	0.043	0.065	2.45748e-06	0.602	22.037
genus Butyrivibrio id.1993	rs72723662	T	C	0.217	-0.039	0.048	0.046	0.048	0.089	6.66423e-06	0.66	20.134
genus Butyrivibrio id.1993	rs74622183	G	A	0.119	-0.014	0.496	0.519	0.024	0.037	7.69113e-07	0.714	24.682
genus Butyrivibrio id.1993	rs77356209	A	G	-0.12	-0.014	0.617	0.576	0.025	0.038	3.10656e-06	0.704	22.371
genus Butyrivibrio id.1993	rs7752361	G	A	-0.118	0.03	0.689	0.709	0.026	0.041	5.54958e-06	0.457	20.607
genus Candidatus Soleaferrea id.11350	rs7763512	G	A	0.083	0.046	0.441	0.522	0.018	0.037	4.17311e-06	0.216	21.252
genus Candidatus Soleaferrea id.11350	rs9349693	A	G	-0.093	0.017	0.267	0.243	0.02	0.043	3.64083e-06	0.696	21.584
genus Candidatus Soleaferrea id.11350	rs10090365	C	T	-0.083	-0.059	0.509	0.556	0.018	0.038	5.4718e-06	0.119	20.941
genus Candidatus Soleaferrea id.11350	rs10108780	T	C	-0.105	0.045	0.638	0.66	0.024	0.04	5.4114e-06	0.266	18.968
genus Candidatus Soleaferrea id.11350	rs10809135	C	T	-0.112	0.013	0.82	0.842	0.023	0.051	1.36848e-06	0.793	23.413
genus Candidatus Soleaferrea id.11350	rs36155147	T	C	0.099	-0.047	0.276	0.243	0.022	0.044	5.53184e-06	0.286	20.909
genus Candidatus Soleaferrea id.11350	rs4294381	A	G	-0.084	-0.013	0.385	0.371	0.019	0.039	7.88787e-06	0.733	20.189
genus Candidatus Soleaferrea id.11350	rs4678258	A	G	-0.097	-0.035	0.197	0.324	0.021	0.04	5.80056e-06	0.374	20.471
genus Candidatus Soleaferrea id.11350	rs6489992	C	T	0.095	-0.004	0.75	0.787	0.021	0.045	9.29458e-06	0.931	19.973
genus Candidatus Soleaferrea id.11350	rs6494306	A	G	-0.195	-0.064	0.933	0.941	0.035	0.078	4.25608e-08	0.414	31.265
genus Candidatus Soleaferrea id.11350	rs7400877	G	A	-0.089	0.104	0.694	0.644	0.02	0.039	5.94799e-06	0.008	20.84
genus Catenibacterium id.2153	rs830151	C	T	0.141	0.014	0.17	0.186	0.03	0.048	2.79892e-06	0.768	21.403
genus Catenibacterium id.2153	rs9973954	A	G	0.135	-0.045	0.69	0.792	0.029	0.046	3.62485e-06	0.329	22.329
genus Catenibacterium id.2153	rs12404911	A	G	0.13	-0.013	0.263	0.3	0.028	0.041	4.29368e-06	0.741	20.78
genus Catenibacterium id.2153	rs212393	C	T	0.114	-0.051	0.42	0.435	0.025	0.038	5.60725e-06	0.171	20.649
genus Christensenellaceae R 7group id.11283	rs73128290	A	G	-0.055	0.085	0.285	0.353	0.012	0.04	6.50744e-06	0.032	20.444
genus Christensenellaceae R 7group id.11283	rs7742829	A	G	-0.09	0.105	0.069	0.064	0.02	0.076	3.34033e-06	0.165	19.6
genus Christensenellaceae R 7group id.11283	rs10461257	T	G	0.05	-0.018	0.51	0.496	0.011	0.037	7.13181e-06	0.635	20.215
genus Christensenellaceae R 7group id.11283	rs17081797	A	G	-0.083	-0.001	0.108	0.144	0.018	0.054	5.66709e-06	0.99	21.29
genus Christensenellaceae R 7group id.11283	rs60954665	A	C	0.096	0.021	0.091	0.087	0.021	0.066	8.74017e-06	0.748	19.919
genus Christensenellaceae R 7group id.11283	rs62132810	C	T	0.114	0.023	0.045	0.025	0.025	0.118	3.25364e-06	0.849	20.504
genus Christensenellaceae R 7group id.11283	rs62190261	C	T	-0.086	-0.006	0.088	0.103	0.019	0.061	8.45766e-06	0.924	19.676
genus Christensenellaceae R 7group id.11283	rs62467127	C	T	0.125	0.019	0.053	0.03	0.027	0.109	5.60673e-06	0.864	20.686
genus Christensenellaceae R 7group id.11283	rs73952017	C	A	0.122	0.038	0.072	0.068	0.027	0.074	9.41803e-06	0.611	20.117
genus Christensenellaceae R 7group id.11283	rs78521377	A	G	0.051	0.023	0.451	0.473	0.011	0.037	3.96862e-06	0.531	21.31
genus Clostridium innocuum group id.14397	rs79150079	T	C	-0.103	0.059	0.414	0.376	0.023	0.039	6.99939e-06	0.129	20.354
genus Clostridium innocuum group id.14397	rs892686	A	G	0.1	-0.043	0.397	0.422	0.022	0.038	8.92442e-06	0.257	20.182
genus Clostridium innocuum group id.14397	rs10074000	G	A	-0.158	-0.122	0.13	0.123	0.034	0.057	4.0634e-06	0.034	21.34
genus Clostridium innocuum group id.14397	rs10506058	C	T	0.143	0.04	0.189	0.206	0.031	0.047	8.61529e-06	0.386	21.037
genus Clostridium innocuum group id.14397	rs1942371	G	A	-0.181	-0.01	0.089	0.177	0.041	0.049	7.24453e-06	0.835	19.445
genus Clostridium innocuum group id.14397	rs40656	T	C	0.147	0.03	0.124	0.122	0.032	0.057	5.58509e-06	0.593	21.008
genus Clostridium innocuum group id.14397	rs4869133	G	A	0.16	0.011	0.148	0.105	0.036	0.062	8.40601e-06	0.859	19.761
genus Clostridium innocuum group id.14397	rs61267978	C	T	-0.113	-0.047	0.689	0.676	0.023	0.04	1.12243e-06	0.241	23.666
genus Clostridium innocuum group id.14397	rs6577484	A	G	-0.115	0.004	0.295	0.245	0.026	0.044	8.40621e-06	0.925	19.989
genus Clostridium sensustricto1 id.1873	rs6890185	G	A	-0.139	0.132	0.04	0.075	0.033	0.071	7.7555e-06	0.063	17.285
genus Clostridium sensustricto1 id.1873	rs77845139	A	G	-0.227	0.197	0.05	0.011	0.049	0.183	4.31688e-06	0.28	21.302
genus Clostridium sensustricto1 id.1873	rs11264403	C	T	0.11	-0.043	0.076	0.127	0.025	0.056	4.58121e-06	0.446	19.994
genus Collinsella id.815	rs115807074	C	T	0.054	0.01	0.473	0.437	0.012	0.038	6.52139e-06	0.785	20.443
genus Collinsella id.815	rs116847295	G	T	-0.054	0.045	0.425	0.398	0.012	0.038	9.37605e-06	0.24	19.911
genus Collinsella id.815	rs10890671	T	C	-0.072	0.01	0.154	0.134	0.016	0.054	6.78172e-06	0.859	19.976
genus Collinsella id.815	rs11597285	C	A	-0.104	-0.044	0.09	0.069	0.024	0.073	7.09872e-06	0.546	19.542
genus Collinsella id.815	rs1496626	G	A	0.079	0.021	0.131	0.116	0.017	0.058	2.42477e-06	0.721	21.86
genus Collinsella id.815	rs149807560	C	A	-0.054	-0.016	0.461	0.534	0.012	0.038	6.7825e-06	0.663	20.161
genus Collinsella id.815	rs2103510	G	A	0.093	0.062	0.096	0.077	0.02	0.07	1.71581e-06	0.377	21.064
genus Collinsella id.815	rs62448871	A	G	-0.109	0.19	0.071	0.046	0.024	0.088	6.1355e-06	0.032	20.5
genus Collinsella id.815	rs73052258	C	A	0.096	0.003	0.096	0.091	0.02	0.065	8.79427e-07	0.959	23.654
genus Coprobacter id.949	rs75672793	C	T	-0.104	0.074	0.183	0.15	0.023	0.052	5.71189e-06	0.157	20.992
genus Coprobacter id.949	rs9541268	T	C	0.101	0.004	0.198	0.198	0.022	0.047	6.10183e-06	0.933	20.932
genus Coprobacter id.949	rs11532348	A	C	0.092	-0.04	0.192	0.268	0.021	0.043	8.07644e-06	0.342	19.376
genus Coprobacter id.949	rs12684609	C	T	0.253	0.109	0.058	0.03	0.054	0.11	3.07249e-06	0.32	21.982
genus Coprobacter id.949	rs12996055	G	A	0.078	-0.001	0.522	0.57	0.017	0.038	6.26297e-06	0.978	20.642
genus Coprobacter id.949	rs143662916	T	C	0.089	0.079	0.691	0.64	0.019	0.039	2.34882e-06	0.041	22.189
genus Coprobacter id.949	rs189356	A	G	0.129	0.028	0.135	0.104	0.026	0.062	1.00907e-06	0.654	23.86
genus Coprobacter id.949	rs213863	G	T	-0.091	0.02	0.281	0.343	0.02	0.039	2.88975e-06	0.612	21.725
genus Coprobacter id.949	rs305411	T	C	-0.147	0.018	0.089	0.089	0.032	0.066	4.75762e-06	0.791	21.207
genus Coprobacter id.949	rs3828477	G	A	0.126	-0.102	0.128	0.107	0.028	0.06	5.76328e-06	0.09	20.696
genus Coprococcus1 id.11301	rs72821405	C	A	0.058	0.007	0.296	0.268	0.012	0.042	1.95916e-06	0.877	22.351
genus Coprococcus1 id.11301	rs74919520	G	T	0.09	-0.044	0.094	0.129	0.02	0.056	4.9153e-06	0.43	20.977
genus Coprococcus1 id.11301	rs1010560	T	C	0.05	0.034	0.409	0.398	0.011	0.038	8.95282e-06	0.374	19.322
genus Coprococcus1 id.11301	rs12794898	A	G	-0.051	0.014	0.439	0.381	0.011	0.038	3.32859e-06	0.723	21.705
genus Coprococcus1 id.11301	rs1519491	G	A	-0.056	0.068	0.71	0.716	0.013	0.041	7.65332e-06	0.101	19.576
genus Coprococcus1 id.11301	rs1576241	G	A	-0.059	-0.034	0.483	0.411	0.011	0.038	1.1397e-07	0.365	28.386
genus Coprococcus1 id.11301	rs2907920	A	G	-0.09	-0.016	0.111	0.115	0.019	0.059	1.57195e-06	0.784	23.091
genus Coprococcus1 id.11301	rs4277593	T	C	0.168	-0.067	0.061	0.032	0.036	0.106	1.97916e-06	0.527	22.255
genus Coprococcus1 id.11301	rs56405618	T	C	0.057	0.017	0.24	0.21	0.013	0.046	8.5686e-06	0.715	20.181
genus Coprococcus1 id.11301	rs73031725	T	C	-0.072	0.042	0.187	0.109	0.014	0.06	1.0329e-06	0.483	24.702
genus Coprococcus1 id.11301	rs73167075	T	C	-0.206	-0.048	0.945	0.954	0.046	0.09	8.61847e-06	0.593	20.031
genus Coprococcus2 id.11302	rs74101919	A	G	0.059	-0.032	0.408	0.414	0.014	0.038	7.64874e-06	0.392	19.27
genus Coprococcus2 id.11302	rs946513	T	C	0.074	-0.011	0.193	0.257	0.016	0.043	9.95108e-06	0.804	19.94
genus Coprococcus2 id.11302	rs10070053	C	T	0.075	-0.077	0.226	0.225	0.016	0.045	4.72335e-06	0.085	20.999
genus Coprococcus2 id.11302	rs12634070	A	G	-0.067	-0.051	0.317	0.254	0.015	0.043	8.25962e-06	0.233	20.301
genus Coprococcus2 id.11302	rs2482516	A	C	-0.096	-0.072	0.095	0.106	0.022	0.06	6.68252e-06	0.232	19.611
genus Coprococcus2 id.11302	rs35890118	C	T	-0.08	-0.02	0.242	0.147	0.016	0.053	1.185e-06	0.711	23.992
genus Coprococcus2 id.11302	rs61823518	T	C	-0.065	0.018	0.414	0.337	0.014	0.04	2.27117e-06	0.642	21.763
genus Coprococcus2 id.11302	rs6677933	A	G	0.073	0.072	0.279	0.257	0.016	0.042	6.30681e-06	0.091	20.241
genus Coprococcus3 id.11303	rs72680320	G	A	-0.052	0.017	0.61	0.665	0.012	0.04	9.27428e-06	0.67	19.774
genus Coprococcus3 id.11303	rs9426473	C	T	0.065	-0.045	0.8	0.829	0.015	0.05	9.63607e-06	0.361	18.804
genus Coprococcus3 id.11303	rs10810043	C	T	0.052	0.008	0.474	0.444	0.011	0.037	4.78696e-06	0.829	20.903
genus Coprococcus3 id.11303	rs11077359	G	A	0.051	-0.038	0.48	0.446	0.011	0.038	7.32605e-06	0.311	20.524
genus Coprococcus3 id.11303	rs11080344	C	T	-0.071	-0.008	0.16	0.154	0.015	0.051	2.20318e-06	0.879	22.086
genus Coprococcus3 id.11303	rs13247359	C	T	-0.145	-0.144	0.947	0.983	0.029	0.145	7.81088e-07	0.322	24.368
genus Coprococcus3 id.11303	rs13394391	A	G	-0.062	0.022	0.763	0.77	0.014	0.045	7.04288e-06	0.614	20.213
genus Coprococcus3 id.11303	rs178271	A	G	0.06	-0.03	0.662	0.689	0.013	0.041	4.32245e-06	0.463	21.282
genus Coprococcus3 id.11303	rs4575475	T	C	0.058	0.058	0.427	0.558	0.011	0.038	4.16457e-07	0.125	25.888
genus Defluviitaleaceae UCG011 id.11287	rs7521171	G	A	0.082	0.016	0.26	0.249	0.018	0.043	6.82889e-06	0.713	20.255
genus Desulfovibrio id.3173	rs8100692	T	C	-0.127	0.025	0.076	0.139	0.028	0.054	6.54757e-06	0.643	20.355
genus Desulfovibrio id.3173	rs2892880	G	A	0.119	-0.027	0.093	0.091	0.025	0.065	3.78669e-06	0.672	22.547
genus Desulfovibrio id.3173	rs12031543	A	G	0.109	0.062	0.117	0.048	0.023	0.087	1.79449e-06	0.478	23.231
genus Desulfovibrio id.3173	rs13066142	G	A	0.065	0.022	0.527	0.493	0.015	0.037	9.14282e-06	0.561	19.401
genus Desulfovibrio id.3173	rs16863365	A	C	0.085	-0.015	0.711	0.689	0.017	0.04	8.5487e-07	0.715	24.489
genus Desulfovibrio id.3173	rs2032031	A	G	-0.154	0.027	0.927	0.947	0.034	0.085	6.65426e-06	0.749	20.719
genus Desulfovibrio id.3173	rs2456226	T	C	-0.081	0.015	0.752	0.772	0.017	0.045	2.42438e-06	0.744	21.715
genus Desulfovibrio id.3173	rs2590913	A	G	-0.213	0.05	0.931	0.956	0.047	0.093	5.64313e-06	0.589	20.451
genus Desulfovibrio id.3173	rs2853179	T	C	0.077	0.067	0.26	0.205	0.017	0.047	4.93856e-06	0.156	20.629
genus Desulfovibrio id.3173	rs4797774	T	G	-0.107	0.041	0.106	0.08	0.024	0.069	8.29755e-06	0.553	19.833
genus Dialister id.2183	rs6580353	T	C	-0.113	0.146	0.072	0.093	0.026	0.064	7.88116e-06	0.023	18.626
genus Dialister id.2183	rs72647089	A	G	0.077	0.033	0.806	0.843	0.017	0.051	7.37055e-06	0.512	20.479
genus Dialister id.2183	rs10138457	T	C	0.066	-0.029	0.263	0.323	0.015	0.04	5.91412e-06	0.468	20.493
genus Dialister id.2183	rs10938938	G	A	-0.066	-0.024	0.516	0.511	0.013	0.037	5.50744e-07	0.525	24.694
genus Dialister id.2183	rs11071887	T	C	0.087	-0.02	0.118	0.136	0.019	0.055	8.07904e-06	0.716	19.978
genus Dialister id.2183	rs11166701	A	C	0.065	-0.055	0.26	0.252	0.014	0.043	5.93267e-06	0.202	20.387
genus Dialister id.2183	rs2314294	C	A	0.067	0.003	0.266	0.225	0.015	0.045	5.83727e-06	0.955	20.487
genus Dialister id.2183	rs2435610	A	G	0.06	0.012	0.559	0.553	0.013	0.037	4.8568e-06	0.741	21.02
genus Dialister id.2183	rs4747450	A	G	0.073	-0.012	0.226	0.222	0.016	0.045	9.46085e-06	0.785	19.538
genus Dialister id.2183	rs4753063	C	A	-0.06	-0.017	0.338	0.368	0.014	0.039	9.60771e-06	0.661	19.739
genus Dialister id.2183	rs75416973	G	A	-0.161	-0.104	0.048	0.043	0.036	0.093	8.19219e-06	0.264	19.597
genus Dorea id.1997	rs764177	G	T	-0.049	0.038	0.555	0.521	0.011	0.038	7.05781e-06	0.309	20.039
genus Dorea id.1997	rs76680460	T	C	-0.056	0.074	0.23	0.238	0.013	0.044	9.15145e-06	0.088	19.672
genus Dorea id.1997	rs11150408	G	A	0.072	-0.024	0.166	0.111	0.015	0.059	2.25284e-06	0.688	22.474
genus Dorea id.1997	rs12537781	T	C	-0.07	-0.018	0.872	0.842	0.015	0.051	4.56688e-06	0.73	21.52
genus Dorea id.1997	rs13279148	G	A	-0.052	-0.053	0.664	0.7	0.011	0.041	5.28701e-06	0.189	20.914
genus Dorea id.1997	rs1899291	G	T	0.05	-0.06	0.624	0.53	0.011	0.038	8.80055e-06	0.11	19.501
genus Dorea id.1997	rs3005511	G	A	0.164	0.03	0.033	0.05	0.037	0.086	7.68051e-06	0.726	20.029
genus Dorea id.1997	rs345219	C	T	0.057	-0.002	0.246	0.24	0.012	0.044	4.00691e-06	0.967	21.976
genus Dorea id.1997	rs3752849	A	G	-0.097	0.012	0.088	0.043	0.019	0.092	7.46603e-07	0.893	25.11
genus Dorea id.1997	rs4793307	C	T	-0.137	-0.147	0.061	0.021	0.03	0.133	3.16738e-06	0.267	20.991
genus Eggerthella id.819	rs62503162	T	C	-0.189	0.123	0.058	0.081	0.04	0.069	3.34649e-06	0.074	21.836
genus Eggerthella id.819	rs73729431	A	C	-0.121	0.032	0.157	0.164	0.027	0.05	7.61921e-06	0.523	19.892
genus Eggerthella id.819	rs112205261	A	G	-0.091	0.011	0.558	0.512	0.02	0.037	5.2313e-06	0.769	20.994
genus Eggerthella id.819	rs13070736	A	G	-0.103	-0.022	0.708	0.716	0.022	0.042	3.88893e-06	0.597	21.517
genus Eggerthella id.819	rs1784446	G	A	-0.098	0.044	0.498	0.461	0.02	0.038	7.36207e-07	0.237	24.609
genus Eggerthella id.819	rs2223081	G	T	0.108	-0.043	0.734	0.777	0.024	0.045	4.1759e-06	0.339	20.759
genus Eggerthella id.819	rs2240838	A	G	-0.111	-0.095	0.821	0.896	0.025	0.062	5.71465e-06	0.121	19.914
genus Eggerthella id.819	rs3851328	T	C	-0.088	0.001	0.486	0.532	0.02	0.038	8.37124e-06	0.971	19.914
genus Eggerthella id.819	rs4985746	T	C	0.108	0.025	0.198	0.258	0.025	0.043	8.94211e-06	0.567	19.535
genus Eggerthella id.819	rs6430926	C	T	0.175	-0.038	0.082	0.052	0.038	0.084	4.8257e-06	0.654	21.451
genus Eisenbergiella id.11304	rs67490567	C	T	0.129	0.065	0.124	0.143	0.028	0.053	4.9187e-06	0.22	20.509
genus Eisenbergiella id.11304	rs76663501	T	C	0.101	-0.119	0.22	0.217	0.023	0.045	7.34852e-06	0.008	19.917
genus Eisenbergiella id.11304	rs11027642	C	T	-0.098	-0.016	0.737	0.747	0.022	0.043	8.21826e-06	0.717	20.383
genus Eisenbergiella id.11304	rs11079158	A	C	-0.095	-0.001	0.339	0.328	0.021	0.04	8.85116e-06	0.982	20.276
genus Eisenbergiella id.11304	rs11938607	C	A	0.089	-0.04	0.371	0.322	0.02	0.04	9.84419e-06	0.32	20.138
genus Eisenbergiella id.11304	rs12257723	A	G	0.137	0.073	0.086	0.142	0.03	0.054	7.7464e-06	0.174	20.56
genus Eisenbergiella id.11304	rs12710729	A	C	0.092	0.042	0.35	0.315	0.02	0.041	3.22887e-06	0.295	21.86
genus Eisenbergiella id.11304	rs13258851	T	G	0.121	-0.042	0.161	0.226	0.026	0.045	5.26842e-06	0.346	21.143
genus Eisenbergiella id.11304	rs1508033	T	C	-0.107	-0.039	0.776	0.784	0.023	0.045	2.23748e-06	0.385	22.717
genus Eisenbergiella id.11304	rs1553971	A	G	-0.106	-0.014	0.792	0.845	0.022	0.052	2.71688e-06	0.785	22.547
genus Eisenbergiella id.11304	rs2683098	G	A	0.094	-0.001	0.344	0.396	0.02	0.038	4.16217e-06	0.986	21.802
genus Enterorhabdus id.820	rs3812426	T	C	0.132	0.055	0.091	0.057	0.029	0.08	6.40575e-06	0.491	20.297
genus Enterorhabdus id.820	rs4462860	T	G	0.182	0.194	0.084	0.032	0.038	0.106	2.1734e-06	0.066	22.738
genus Enterorhabdus id.820	rs10098492	C	T	0.084	0.152	0.235	0.2	0.019	0.047	8.89857e-06	0.001	19.725
genus Enterorhabdus id.820	rs114731706	G	A	-0.098	-0.055	0.81	0.807	0.021	0.047	2.94042e-06	0.244	22.025
genus Enterorhabdus id.820	rs2051957	T	C	0.262	0.045	0.043	0.041	0.055	0.093	4.8492e-06	0.63	22.586
genus Enterorhabdus id.820	rs3017103	G	A	0.133	-0.016	0.069	0.07	0.03	0.073	5.88044e-06	0.827	19.872
genus Erysipelatoclostridium id.11381	rs73331712	G	A	-0.068	-0.067	0.321	0.443	0.015	0.038	6.85299e-06	0.074	20.161
genus Erysipelatoclostridium id.11381	rs77655283	C	T	-0.097	-0.068	0.136	0.138	0.022	0.054	6.0431e-06	0.211	19.736
genus Erysipelatoclostridium id.11381	rs1434153	C	T	0.066	0.025	0.518	0.527	0.014	0.037	4.58606e-06	0.505	21.13
genus Erysipelatoclostridium id.11381	rs16936671	A	C	-0.064	0.038	0.497	0.469	0.014	0.038	8.79468e-06	0.309	19.752
genus Erysipelatoclostridium id.11381	rs17804233	A	G	-0.074	0.006	0.298	0.266	0.016	0.042	3.74938e-06	0.885	21.715
genus Erysipelatoclostridium id.11381	rs2901723	A	G	0.141	-0.078	0.068	0.049	0.034	0.087	9.85281e-06	0.371	17.688
genus Erysipelatoclostridium id.11381	rs340991	T	G	-0.069	-0.018	0.362	0.361	0.015	0.039	7.66161e-06	0.652	20.478
genus Erysipelatoclostridium id.11381	rs3804326	A	G	-0.081	0.053	0.246	0.199	0.016	0.047	7.59347e-07	0.262	24.636
genus Erysipelatoclostridium id.11381	rs45480394	G	T	-0.111	-0.042	0.137	0.121	0.023	0.057	2.16118e-06	0.468	22.48
genus Erysipelatoclostridium id.11381	rs4697572	C	T	0.143	0.078	0.065	0.068	0.032	0.074	9.09411e-06	0.296	19.756
genus Erysipelatoclostridium id.11381	rs58236560	A	G	-0.067	-0.027	0.511	0.488	0.014	0.037	3.68154e-06	0.464	21.753
genus Erysipelatoclostridium id.11381	rs61806970	C	A	-0.067	0.024	0.549	0.613	0.014	0.038	3.01544e-06	0.532	21.897
genus Erysipelatoclostridium id.11381	rs622418	C	T	-0.143	-0.056	0.914	0.928	0.028	0.073	6.33126e-07	0.436	25.937
genus Erysipelatoclostridium id.11381	rs6474512	G	A	-0.084	-0.032	0.453	0.469	0.014	0.037	4.30953e-09	0.389	34.614
genus Erysipelatoclostridium id.11381	rs710230	A	G	0.065	0.032	0.506	0.546	0.014	0.037	6.39043e-06	0.392	20.269
genus Escherichia Shigella id.3504	rs7221249	T	C	0.073	0.03	0.196	0.222	0.016	0.045	8.20635e-06	0.507	20.072
genus Escherichia Shigella id.3504	rs9590927	A	G	0.151	0.113	0.052	0.042	0.032	0.094	3.3335e-06	0.229	21.796
genus Escherichia Shigella id.3504	rs112767262	A	G	0.172	0.065	0.058	0.033	0.038	0.105	5.27716e-06	0.533	20.508
genus Escherichia Shigella id.3504	rs113127095	G	A	0.061	-0.02	0.536	0.507	0.013	0.037	3.03753e-06	0.588	22.04
genus Escherichia Shigella id.3504	rs113513883	A	C	0.059	-0.006	0.607	0.699	0.014	0.041	7.99558e-06	0.892	19.105
genus Escherichia Shigella id.3504	rs1154904	A	G	-0.101	-0.105	0.118	0.099	0.022	0.062	8.24499e-06	0.093	20.626
genus Escherichia Shigella id.3504	rs118526	G	A	-0.061	-0.014	0.372	0.315	0.014	0.04	7.47309e-06	0.727	20.359
genus Escherichia Shigella id.3504	rs2798105	T	C	0.063	-0.042	0.318	0.258	0.014	0.043	9.70465e-06	0.322	20.025
genus Escherichia Shigella id.3504	rs4731451	T	C	-0.059	0.023	0.468	0.545	0.013	0.037	4.76925e-06	0.541	20.9
genus Escherichia Shigella id.3504	rs57024273	A	G	-0.119	-0.024	0.059	0.032	0.025	0.105	2.19392e-06	0.824	23.063
genus Eubacterium brachy group id.11296	rs592299	T	C	-0.171	0.036	0.08	0.093	0.036	0.064	2.38035e-06	0.578	22.174
genus Eubacterium brachy group id.11296	rs73208162	G	A	-0.101	0.027	0.521	0.481	0.023	0.037	9.27043e-06	0.472	19.866
genus Eubacterium brachy group id.11296	rs112617308	T	C	-0.146	0.047	0.122	0.133	0.033	0.055	7.96746e-06	0.393	19.908
genus Eubacterium brachy group id.11296	rs12151423	G	A	-0.121	0.059	0.789	0.678	0.027	0.04	6.99294e-06	0.139	20.61
genus Eubacterium brachy group id.11296	rs13139592	T	C	-0.105	0.052	0.622	0.649	0.023	0.039	4.55806e-06	0.186	21.001
genus Eubacterium brachy group id.11296	rs1384962	A	G	-0.105	0.004	0.556	0.546	0.023	0.037	3.73147e-06	0.925	21.55
genus Eubacterium brachy group id.11296	rs2913110	T	C	-0.201	-0.043	0.082	0.078	0.043	0.07	3.7812e-06	0.545	21.663
genus Eubacterium brachy group id.11296	rs4862235	A	G	-0.108	-0.002	0.652	0.654	0.024	0.039	7.34345e-06	0.958	20.278
genus Eubacterium brachy group id.11296	rs62348779	G	A	0.112	0.034	0.749	0.753	0.025	0.043	7.0283e-06	0.435	19.842
genus Eubacterium brachy group id.11296	rs6591893	T	C	-0.237	0.048	0.057	0.049	0.053	0.087	8.1553e-06	0.58	19.845
genus Eubacterium coprostanoligenes group id.11375	rs720439	T	G	-0.059	0.059	0.204	0.151	0.013	0.052	8.88976e-06	0.257	19.744
genus Eubacterium coprostanoligenes group id.11375	rs73199919	A	G	-0.051	0.023	0.368	0.347	0.011	0.039	5.98467e-06	0.562	19.874
genus Eubacterium coprostanoligenes group id.11375	rs1020520	C	T	-0.048	-0.042	0.566	0.558	0.011	0.038	9.37951e-06	0.262	19.633
genus Eubacterium coprostanoligenes group id.11375	rs10444197	C	T	0.063	0.029	0.177	0.175	0.014	0.049	9.26254e-06	0.56	19.057
genus Eubacterium coprostanoligenes group id.11375	rs11052069	C	T	-0.053	0.032	0.302	0.292	0.012	0.041	4.348e-06	0.432	21.146
genus Eubacterium coprostanoligenes group id.11375	rs11720857	C	T	0.096	0.058	0.133	0.108	0.017	0.06	1.03786e-08	0.336	32.649
genus Eubacterium coprostanoligenes group id.11375	rs12906958	A	G	-0.054	0.014	0.763	0.695	0.012	0.041	9.85644e-06	0.723	19.749
genus Eubacterium coprostanoligenes group id.11375	rs17159861	G	T	-0.052	0.077	0.599	0.631	0.011	0.039	1.98976e-06	0.046	21.813
genus Eubacterium coprostanoligenes group id.11375	rs2644213	C	T	-0.077	0.108	0.125	0.096	0.017	0.063	7.50205e-06	0.086	19.999
genus Eubacterium coprostanoligenes group id.11375	rs4076415	A	C	-0.052	-0.011	0.643	0.661	0.011	0.039	4.26108e-06	0.781	21.549
genus Eubacterium coprostanoligenes group id.11375	rs62024432	G	A	0.123	0.058	0.048	0.054	0.027	0.082	4.78983e-06	0.482	21.338
genus Eubacterium coprostanoligenes group id.11375	rs6762473	T	C	-0.064	-0.039	0.217	0.116	0.014	0.06	8.61807e-06	0.513	20.62
genus Eubacterium coprostanoligenes group id.11375	rs76898927	T	C	-0.083	0.003	0.118	0.087	0.016	0.067	2.52029e-07	0.965	25.435
genus Eubacterium eligens group id.14372	rs79895140	G	A	-0.082	0.079	0.078	0.081	0.02	0.068	8.39827e-06	0.25	17.782
genus Eubacterium eligens group id.14372	rs9648214	A	G	-0.089	0.004	0.074	0.098	0.02	0.063	5.29724e-06	0.953	20.051
genus Eubacterium eligens group id.14372	rs182318	T	G	-0.056	0.021	0.455	0.468	0.012	0.037	2.26757e-06	0.577	22.021
genus Eubacterium eligens group id.14372	rs2200429	A	C	0.067	0.056	0.334	0.289	0.013	0.041	2.83851e-07	0.172	27.359
genus Eubacterium eligens group id.14372	rs265534	T	C	-0.123	-0.049	0.944	0.922	0.028	0.07	9.14282e-06	0.49	18.951
genus Eubacterium eligens group id.14372	rs4583233	T	G	0.103	0.01	0.057	0.066	0.023	0.075	4.87405e-06	0.893	20.24
genus Eubacterium fissicatena group id.14373	rs56080211	T	G	0.172	-0.085	0.069	0.079	0.04	0.071	8.27237e-06	0.229	18.92
genus Eubacterium fissicatena group id.14373	rs6923695	G	A	0.106	0.03	0.477	0.396	0.024	0.038	8.20012e-06	0.426	19.925
genus Eubacterium fissicatena group id.14373	rs10147907	T	C	0.131	-0.037	0.216	0.284	0.028	0.042	2.66557e-06	0.38	21.776
genus Eubacterium fissicatena group id.14373	rs11818408	A	G	0.21	0.034	0.081	0.071	0.045	0.073	3.09678e-06	0.642	21.214
genus Eubacterium fissicatena group id.14373	rs11876297	C	T	-0.139	0.074	0.863	0.895	0.032	0.061	8.70062e-06	0.228	19.46
genus Eubacterium fissicatena group id.14373	rs151257695	G	A	0.11	0.068	0.465	0.502	0.023	0.037	1.49091e-06	0.067	23.061
genus Eubacterium fissicatena group id.14373	rs1768152	T	C	-0.131	0	0.716	0.806	0.027	0.047	7.37904e-07	0.995	24.07
genus Eubacterium fissicatena group id.14373	rs2733072	A	G	0.111	-0.02	0.295	0.332	0.025	0.04	9.75326e-06	0.622	19.44
genus Eubacterium fissicatena group id.14373	rs3771393	G	A	0.139	0.058	0.178	0.111	0.029	0.059	2.73149e-06	0.332	22.545
genus Eubacterium hallii group id.11338	rs6934739	C	T	-0.116	0.003	0.053	0.062	0.025	0.077	5.41914e-06	0.967	20.955
genus Eubacterium hallii group id.11338	rs7104872	C	T	0.06	-0.022	0.216	0.269	0.013	0.042	2.60555e-06	0.606	22.529
genus Eubacterium hallii group id.11338	rs10501370	C	A	0.05	-0.042	0.522	0.511	0.011	0.037	4.42446e-06	0.261	21.082
genus Eubacterium hallii group id.11338	rs10798999	T	C	-0.127	-0.024	0.043	0.052	0.029	0.084	7.85995e-06	0.779	19.434
genus Eubacterium hallii group id.11338	rs10808115	T	C	0.154	-0.007	0.063	0.067	0.03	0.076	2.9449e-07	0.925	26.892
genus Eubacterium hallii group id.11338	rs117748144	A	G	0.153	-0.035	0.054	0.079	0.035	0.07	5.43063e-06	0.62	19.201
genus Eubacterium hallii group id.11338	rs13116360	T	C	-0.081	0.074	0.092	0.02	0.019	0.133	9.3491e-06	0.581	18.493
genus Eubacterium hallii group id.11338	rs138531890	G	A	0.081	0.003	0.123	0.098	0.018	0.063	9.45453e-06	0.967	19.295
genus Eubacterium hallii group id.11338	rs17074066	A	G	-0.05	-0.01	0.46	0.408	0.011	0.038	9.32803e-06	0.791	19.835
genus Eubacterium hallii group id.11338	rs17474256	A	G	0.126	-0.088	0.069	0.08	0.027	0.069	4.43231e-06	0.204	22.038
genus Eubacterium hallii group id.11338	rs281379	G	A	0.052	0.077	0.459	0.535	0.011	0.037	2.69675e-06	0.04	21.841
genus Eubacterium hallii group id.11338	rs28584818	C	T	-0.051	0.075	0.4	0.452	0.011	0.038	9.15756e-06	0.045	19.803
genus Eubacterium hallii group id.11338	rs60254196	C	T	0.198	-0.012	0.948	0.958	0.044	0.093	4.82303e-06	0.897	19.942
genus Eubacterium hallii group id.11338	rs630939	C	T	0.209	0.074	0.037	0.04	0.044	0.095	3.70254e-06	0.437	22.731
genus Eubacterium hallii group id.11338	rs6550770	G	T	-0.051	-0.041	0.361	0.355	0.011	0.039	8.2882e-06	0.285	19.893
genus Eubacterium hallii group id.11338	rs74018587	T	G	-0.054	0.064	0.384	0.325	0.012	0.04	3.29003e-06	0.109	21.643
genus Eubacterium nodatum group id.11297	rs78056098	C	T	0.193	-0.032	0.104	0.039	0.044	0.096	8.90697e-06	0.737	19.423
genus Eubacterium nodatum group id.11297	rs949971	T	C	-0.188	0.109	0.081	0.075	0.042	0.071	8.3672e-06	0.124	20.01
genus Eubacterium nodatum group id.11297	rs10263623	A	G	-0.11	-0.004	0.513	0.54	0.025	0.038	7.98656e-06	0.917	20.064
genus Eubacterium nodatum group id.11297	rs10458299	C	T	-0.185	-0.012	0.098	0.123	0.04	0.057	5.75705e-06	0.837	21.035
genus Eubacterium nodatum group id.11297	rs11006576	A	G	-0.187	-0.011	0.139	0.147	0.034	0.053	6.59781e-08	0.833	29.955
genus Eubacterium nodatum group id.11297	rs113893692	G	T	0.161	0.033	0.166	0.197	0.034	0.047	3.56139e-06	0.487	22.105
genus Eubacterium nodatum group id.11297	rs34297067	G	A	0.11	0.016	0.545	0.534	0.025	0.037	7.82546e-06	0.661	20.027
genus Eubacterium nodatum group id.11297	rs61841040	C	T	0.202	-0.005	0.103	0.109	0.041	0.06	9.05378e-07	0.934	23.803
genus Eubacterium nodatum group id.11297	rs6818880	C	T	0.122	0.029	0.282	0.28	0.027	0.042	7.17348e-06	0.479	20.314
genus Eubacterium nodatum group id.11297	rs77910827	T	C	-0.125	-0.007	0.248	0.246	0.028	0.043	6.8388e-06	0.877	20.763
genus Eubacterium nodatum group id.11297	rs7827125	T	C	-0.13	-0.042	0.239	0.219	0.029	0.045	7.20676e-06	0.35	19.842
genus Eubacterium oxidoreducens group id.11339	rs7880204	A	C	-0.089	0.009	0.553	0.601	0.02	0.038	5.79522e-06	0.821	20.282
genus Eubacterium oxidoreducens group id.11339	rs9425984	G	T	0.141	-0.097	0.15	0.151	0.03	0.054	2.62924e-06	0.071	22.831
genus Eubacterium oxidoreducens group id.11339	rs12129908	G	T	0.092	0.025	0.421	0.414	0.02	0.038	2.38836e-06	0.501	22.328
genus Eubacterium oxidoreducens group id.11339	rs12423772	G	A	0.216	-0.148	0.059	0.039	0.046	0.097	2.51166e-06	0.127	22.083
genus Eubacterium oxidoreducens group id.11339	rs2973294	T	C	-0.093	0.074	0.538	0.561	0.02	0.037	1.65406e-06	0.047	22.809
genus Eubacterium rectale group id.14374	rs34561138	C	A	-0.053	-0.022	0.36	0.396	0.011	0.038	4.20678e-06	0.569	21.637
genus Eubacterium rectale group id.14374	rs440215	A	G	0.05	0.03	0.434	0.445	0.011	0.037	3.53387e-06	0.422	21.548
genus Eubacterium rectale group id.14374	rs10248854	T	C	0.087	0.054	0.094	0.103	0.02	0.061	9.75371e-06	0.38	19.346
genus Eubacterium rectale group id.14374	rs10797540	A	G	-0.129	0.109	0.053	0.035	0.029	0.101	6.44421e-06	0.281	20.031
genus Eubacterium rectale group id.14374	rs143694765	T	C	0.053	-0.031	0.457	0.497	0.011	0.037	1.37965e-06	0.414	23.326
genus Eubacterium rectale group id.14374	rs2884897	A	G	-0.09	-0.065	0.121	0.161	0.017	0.051	5.39946e-07	0.206	26.649
genus Eubacterium rectale group id.14374	rs314726	A	G	-0.058	0.02	0.203	0.19	0.013	0.048	5.36908e-06	0.682	19.376
genus Eubacterium rectale group id.14374	rs35398954	A	G	0.054	-0.031	0.307	0.285	0.012	0.041	9.89829e-06	0.455	19.905
genus Eubacterium ruminantium group id.11340	rs59427698	C	A	0.2	-0.092	0.936	0.901	0.041	0.063	2.38666e-06	0.144	23.231
genus Eubacterium ruminantium group id.11340	rs62547233	G	A	0.073	-0.027	0.472	0.579	0.016	0.038	6.79548e-06	0.468	20.375
genus Eubacterium ruminantium group id.11340	rs10131724	T	G	0.073	0.018	0.516	0.444	0.016	0.038	5.43676e-06	0.632	20.73
genus Eubacterium ruminantium group id.11340	rs10923018	C	T	0.074	-0.006	0.617	0.597	0.016	0.038	6.96835e-06	0.872	20.249
genus Eubacterium ruminantium group id.11340	rs11637981	C	T	-0.085	0.039	0.342	0.342	0.017	0.039	8.58836e-07	0.32	24.216
genus Eubacterium ruminantium group id.11340	rs13025464	G	A	-0.175	0.052	0.059	0.085	0.039	0.067	2.38122e-06	0.439	20.024
genus Eubacterium ruminantium group id.11340	rs139749	C	T	0.108	-0.008	0.154	0.139	0.023	0.054	4.7036e-06	0.878	21.224
genus Eubacterium ruminantium group id.11340	rs16891896	G	A	-0.103	-0.048	0.166	0.144	0.024	0.053	9.23145e-06	0.363	19.163
genus Eubacterium ruminantium group id.11340	rs17519472	A	G	0.091	-0.039	0.257	0.256	0.018	0.043	4.67369e-07	0.357	24.98
genus Eubacterium ruminantium group id.11340	rs209813	A	G	0.154	0.038	0.067	0.042	0.032	0.093	2.15894e-06	0.681	22.464
genus Eubacterium ruminantium group id.11340	rs2116427	C	T	-0.075	0.025	0.478	0.432	0.017	0.038	6.17248e-06	0.519	20.385
genus Eubacterium ruminantium group id.11340	rs2229917	C	T	-0.073	-0.035	0.429	0.395	0.016	0.038	7.86955e-06	0.366	20.122
genus Eubacterium ruminantium group id.11340	rs2418654	T	C	-0.098	-0.022	0.215	0.202	0.021	0.047	4.93276e-06	0.636	21.308
genus Eubacterium ruminantium group id.11340	rs2817174	G	A	-0.083	0.089	0.668	0.729	0.018	0.042	4.81637e-06	0.034	21.293
genus Eubacterium ruminantium group id.11340	rs57340348	T	G	0.089	-0.031	0.778	0.698	0.02	0.041	6.37984e-06	0.453	20.436
genus Eubacterium ruminantium group id.11340	rs606117	G	A	0.076	0.006	0.638	0.583	0.017	0.038	4.06846e-06	0.886	21.281
genus Eubacterium ruminantium group id.11340	rs6676699	C	T	-0.14	0.019	0.095	0.11	0.03	0.06	2.62126e-06	0.748	21.621
genus Eubacterium ruminantium group id.11340	rs7000472	A	C	-0.115	-0.13	0.132	0.093	0.025	0.065	5.36204e-06	0.044	21.552
genus Eubacterium ventriosum group id.11341	rs72836424	A	G	-0.143	-0.187	0.048	0.056	0.029	0.082	7.21755e-07	0.022	25.076
genus Eubacterium ventriosum group id.11341	rs73139629	G	A	0.059	0.021	0.316	0.283	0.012	0.041	2.07501e-06	0.608	22.621
genus Eubacterium ventriosum group id.11341	rs11617697	C	T	-0.072	0.103	0.17	0.11	0.016	0.06	9.55983e-06	0.083	19.658
genus Eubacterium ventriosum group id.11341	rs12964517	G	T	-0.091	0.004	0.107	0.105	0.019	0.061	1.73968e-06	0.944	22.306
genus Eubacterium ventriosum group id.11341	rs13082419	C	T	-0.063	0.056	0.244	0.18	0.014	0.048	5.75798e-06	0.25	20.7
genus Eubacterium ventriosum group id.11341	rs16884680	T	C	-0.055	-0.024	0.348	0.307	0.012	0.04	3.5532e-06	0.555	21.423
genus Eubacterium ventriosum group id.11341	rs35179274	T	C	0.078	0.128	0.241	0.199	0.016	0.049	7.9704e-07	0.01	23.893
genus Eubacterium ventriosum group id.11341	rs3809430	C	T	0.075	0.002	0.156	0.152	0.016	0.052	6.11139e-06	0.97	20.747
genus Eubacterium ventriosum group id.11341	rs57199565	G	A	-0.074	-0.048	0.884	0.87	0.017	0.055	6.62232e-06	0.386	19.658
genus Eubacterium ventriosum group id.11341	rs66746423	C	A	0.066	-0.04	0.187	0.207	0.014	0.046	6.54757e-06	0.387	21.009
genus Eubacterium ventriosum group id.11341	rs6704822	T	C	-0.096	0.047	0.091	0.096	0.019	0.063	9.53608e-07	0.453	24.439
genus Eubacterium ventriosum group id.11341	rs72783037	T	C	0.098	0.076	0.08	0.082	0.022	0.068	5.20907e-06	0.262	18.905
genus Eubacterium ventriosum group id.11341	rs73615400	G	A	0.075	0.023	0.149	0.143	0.016	0.053	3.35792e-06	0.67	20.795
genus Eubacterium ventriosum group id.11341	rs73849225	T	C	0.062	-0.022	0.711	0.716	0.013	0.042	2.88908e-06	0.601	21.79
genus Eubacterium ventriosum group id.11341	rs78250280	T	G	-0.082	-0.029	0.136	0.144	0.018	0.054	7.8352e-06	0.586	19.908
genus Eubacterium xylanophilum group id.14375	rs876734	A	C	0.058	0.018	0.413	0.473	0.013	0.038	4.95861e-06	0.642	20.956
genus Eubacterium xylanophilum group id.14375	rs9316536	A	C	0.061	0.009	0.335	0.393	0.013	0.038	3.15152e-06	0.812	21.895
genus Eubacterium xylanophilum group id.14375	rs10140184	C	T	-0.113	-0.003	0.065	0.093	0.025	0.064	3.32767e-06	0.96	21.309
genus Eubacterium xylanophilum group id.14375	rs10917203	G	A	0.069	-0.04	0.275	0.276	0.014	0.042	1.81782e-06	0.334	23.194
genus Eubacterium xylanophilum group id.14375	rs112176119	G	A	-0.161	-0.036	0.054	0.081	0.031	0.069	2.38891e-07	0.601	26.745
genus Eubacterium xylanophilum group id.14375	rs13239072	G	T	-0.095	-0.009	0.089	0.098	0.02	0.062	3.75491e-06	0.887	21.746
genus Eubacterium xylanophilum group id.14375	rs17830032	G	A	-0.057	-0.036	0.636	0.656	0.013	0.039	6.52544e-06	0.362	20.398
genus Eubacterium xylanophilum group id.14375	rs1999224	T	G	0.088	0.043	0.161	0.163	0.019	0.051	4.21328e-06	0.405	21.565
genus Eubacterium xylanophilum group id.14375	rs2012708	A	G	-0.114	-0.063	0.067	0.07	0.026	0.074	9.38707e-06	0.394	18.885
genus Faecalibacterium id.2057	rs2213117	G	T	-0.232	0.054	0.027	0.019	0.051	0.136	7.01892e-06	0.689	20.547
genus Faecalibacterium id.2057	rs75586835	C	T	-0.086	-0.006	0.098	0.126	0.019	0.056	5.69574e-06	0.916	20.646
genus Faecalibacterium id.2057	rs10927394	T	C	-0.078	0.157	0.09	0.066	0.017	0.075	6.39676e-06	0.036	20.79
genus Faecalibacterium id.2057	rs114946999	C	T	-0.058	0.042	0.272	0.262	0.012	0.042	1.3017e-06	0.326	23.192
genus Faecalibacterium id.2057	rs11776390	A	C	0.064	-0.019	0.149	0.113	0.015	0.059	8.80278e-06	0.743	18.293
genus Faecalibacterium id.2057	rs1271565	T	C	-0.087	-0.028	0.07	0.035	0.02	0.1	7.54397e-06	0.778	19.437
genus Faecalibacterium id.2057	rs12753492	G	A	-0.135	0.033	0.946	0.94	0.028	0.078	1.37848e-06	0.67	23.696
genus Faecalibacterium id.2057	rs2835874	C	T	0.228	0.105	0.064	0.075	0.047	0.071	1.76449e-06	0.138	23.897
genus Faecalibacterium id.2057	rs6910935	T	C	0.146	-0.003	0.105	0.101	0.032	0.062	8.13561e-06	0.968	20.323
genus Faecalibacterium id.2057	rs75499067	T	C	-0.048	-0.016	0.409	0.472	0.011	0.037	5.33261e-06	0.659	20.023
genus Family XIII AD3011 group id.11293	rs79656633	T	C	-0.09	0.028	0.887	0.906	0.02	0.065	5.91248e-06	0.674	21.223
genus Family XIII AD3011 group id.11293	rs9536330	G	A	-0.076	-0.085	0.12	0.056	0.017	0.082	9.02049e-06	0.298	19.472
genus Family XIII AD3011 group id.11293	rs11126423	T	C	-0.096	0.048	0.074	0.072	0.021	0.072	2.55806e-06	0.506	21.27
genus Family XIII AD3011 group id.11293	rs11736617	T	C	-0.065	0.001	0.213	0.232	0.014	0.044	7.48187e-06	0.976	20.318
genus Family XIII AD3011 group id.11293	rs12812672	G	A	0.061	0.019	0.628	0.57	0.012	0.038	6.75118e-07	0.614	24.777
genus Family XIII AD3011 group id.11293	rs149302	C	T	0.073	0.058	0.169	0.19	0.016	0.047	3.90841e-06	0.219	20.986
genus Family XIII AD3011 group id.11293	rs16840310	G	A	-0.113	0.02	0.063	0.059	0.025	0.079	4.1917e-06	0.804	21.178
genus Family XIII AD3011 group id.11293	rs16940167	A	G	0.129	-0.106	0.068	0.058	0.028	0.083	3.89081e-06	0.2	21.759
genus Family XIII AD3011 group id.11293	rs17156849	C	T	-0.08	0.065	0.171	0.261	0.016	0.043	5.80216e-07	0.128	23.891
genus Family XIII AD3011 group id.11293	rs62029761	C	A	-0.09	0.072	0.164	0.094	0.018	0.064	6.88763e-07	0.259	25.795
genus Family XIII AD3011 group id.11293	rs62200412	C	T	0.065	-0.017	0.176	0.207	0.015	0.046	7.87807e-06	0.707	19.384
genus Family XIII AD3011 group id.11293	rs72730932	A	G	-0.081	-0.409	0.168	0.195	0.019	0.052	8.92771e-06	0	19.095
genus Family XIII AD3011 group id.11293	rs739451	A	G	0.108	0.053	0.082	0.085	0.024	0.067	8.70803e-06	0.429	19.987
genus Family XIII UCG001 id.11294	rs9276029	A	G	-0.149	0.065	0.043	0.035	0.033	0.101	7.87771e-06	0.524	19.998
genus Family XIII UCG001 id.11294	rs9837139	T	C	-0.065	-0.008	0.301	0.393	0.013	0.038	1.17379e-06	0.834	23.309
genus Family XIII UCG001 id.11294	rs112362903	C	T	0.067	-0.028	0.704	0.727	0.014	0.042	1.24934e-06	0.507	23.543
genus Family XIII UCG001 id.11294	rs12049454	G	A	-0.113	-0.035	0.065	0.089	0.024	0.066	5.19709e-06	0.599	21.528
genus Family XIII UCG001 id.11294	rs1426266	C	T	-0.061	0.05	0.298	0.25	0.013	0.043	4.29181e-06	0.248	20.673
genus Family XIII UCG001 id.11294	rs3842897	G	A	-0.081	0.059	0.15	0.242	0.017	0.044	3.52493e-06	0.181	21.426
genus Family XIII UCG001 id.11294	rs62414802	A	G	0.193	-0.065	0.052	0.03	0.042	0.11	3.77477e-06	0.552	21.155
genus Family XIII UCG001 id.11294	rs7119679	G	A	-0.089	-0.07	0.864	0.88	0.02	0.057	8.01826e-06	0.22	20.026
genus Flavonifractor id.2059	rs76463770	C	T	-0.13	0.018	0.077	0.073	0.029	0.073	7.12525e-06	0.804	19.558
genus Flavonifractor id.2059	rs8076666	T	C	-0.116	0.029	0.11	0.082	0.024	0.068	2.07348e-06	0.663	23.187
genus Flavonifractor id.2059	rs114873521	G	A	0.069	0.018	0.509	0.527	0.014	0.037	5.60841e-07	0.631	25.357
genus Flavonifractor id.2059	rs11811696	A	G	0.076	-0.07	0.246	0.206	0.016	0.046	1.52086e-06	0.131	22.875
genus Flavonifractor id.2059	rs12030302	C	T	-0.067	0.008	0.524	0.559	0.014	0.038	1.17972e-06	0.824	23.874
genus Fusicatenibacter id.11305	rs34066017	A	G	-0.057	0.07	0.202	0.203	0.013	0.046	7.68493e-06	0.129	19.364
genus Fusicatenibacter id.11305	rs806808	T	C	0.066	0.001	0.833	0.852	0.015	0.053	5.86894e-06	0.979	19.653
genus Fusicatenibacter id.11305	rs10439674	A	C	-0.049	0.01	0.465	0.407	0.011	0.038	4.96158e-06	0.793	20.946
genus Fusicatenibacter id.11305	rs167879	G	A	-0.097	-0.055	0.077	0.066	0.021	0.075	2.98834e-06	0.46	22.169
genus Fusicatenibacter id.11305	rs1864685	A	G	-0.057	-0.03	0.209	0.218	0.013	0.045	8.95757e-06	0.505	19.745
genus Fusicatenibacter id.11305	rs2025938	G	A	-0.077	-0.074	0.165	0.103	0.016	0.062	1.07686e-06	0.235	23.172
genus Fusicatenibacter id.11305	rs206581	T	C	-0.095	0.081	0.077	0.064	0.02	0.077	3.93895e-06	0.296	21.836
genus Fusicatenibacter id.11305	rs2132128	A	C	-0.062	0.013	0.242	0.256	0.013	0.043	7.20444e-07	0.759	24.236
genus Fusicatenibacter id.11305	rs3303	T	C	-0.071	-0.043	0.14	0.192	0.016	0.047	4.54527e-06	0.358	19.909
genus Fusicatenibacter id.11305	rs4378146	A	G	-0.07	0.049	0.171	0.175	0.015	0.05	1.56769e-06	0.329	23.207
genus Fusicatenibacter id.11305	rs62187631	G	A	0.142	0.001	0.062	0.067	0.031	0.075	7.28652e-06	0.989	20.383
genus Fusicatenibacter id.11305	rs62353480	C	T	-0.074	0.064	0.814	0.868	0.015	0.056	7.77428e-07	0.255	23.933
genus Fusicatenibacter id.11305	rs6515626	A	G	-0.06	-0.012	0.178	0.15	0.013	0.052	8.29564e-06	0.818	19.733
genus Fusicatenibacter id.11305	rs704418	C	T	0.051	-0.02	0.646	0.591	0.011	0.038	8.49533e-06	0.59	19.936
genus Fusicatenibacter id.11305	rs73103914	G	A	0.079	0	0.909	0.907	0.018	0.065	8.06325e-06	0.997	19.256
genus Fusicatenibacter id.11305	rs792108	T	C	-0.104	-0.085	0.06	0.051	0.022	0.085	4.9289e-06	0.314	21.921
genus Fusicatenibacter id.11305	rs8028026	G	A	-0.062	-0.006	0.188	0.184	0.014	0.048	7.30988e-06	0.908	20.351
genus Gordonibacter id.821	rs8063430	A	C	0.108	-0.007	0.354	0.371	0.024	0.038	8.61133e-06	0.86	20.226
genus Gordonibacter id.821	rs9905659	G	A	-0.196	-0.004	0.084	0.099	0.043	0.063	6.37016e-06	0.951	20.524
genus Gordonibacter id.821	rs13412653	G	A	0.179	0.024	0.119	0.075	0.038	0.071	4.0242e-06	0.74	22.436
genus Gordonibacter id.821	rs16955299	C	A	-0.18	-0.087	0.189	0.114	0.04	0.059	8.10849e-06	0.139	19.982
genus Gordonibacter id.821	rs322296	T	G	-0.191	-0.031	0.079	0.072	0.043	0.072	7.16902e-06	0.666	19.345
genus Gordonibacter id.821	rs35042269	G	A	-0.103	0.001	0.524	0.499	0.023	0.037	9.0567e-06	0.987	19.746
genus Gordonibacter id.821	rs3765837	C	T	-0.172	-0.092	0.076	0.063	0.039	0.077	8.36681e-06	0.232	19.704
genus Gordonibacter id.821	rs4596722	A	G	-0.154	-0.018	0.173	0.171	0.034	0.05	7.03947e-06	0.717	20.636
genus Gordonibacter id.821	rs61934597	C	A	0.181	0.006	0.104	0.132	0.038	0.055	1.42889e-06	0.914	23.138
genus Gordonibacter id.821	rs71545975	A	G	-0.214	-0.014	0.054	0.051	0.049	0.084	7.98197e-06	0.865	19.023
genus Gordonibacter id.821	rs72714787	T	C	-0.129	-0.082	0.649	0.726	0.025	0.042	3.43764e-07	0.051	26.497
genus Gordonibacter id.821	rs72939513	A	G	-0.15	-0.019	0.871	0.844	0.033	0.051	7.75586e-06	0.708	20.209
genus Haemophilus id.3698	rs7294633	A	G	-0.095	-0.052	0.834	0.874	0.02	0.057	4.32265e-06	0.357	21.8
genus Haemophilus id.3698	rs768830	G	A	0.128	-0.082	0.079	0.043	0.027	0.093	2.00951e-06	0.378	22.764
genus Haemophilus id.3698	rs10781340	T	C	0.072	-0.038	0.492	0.448	0.015	0.037	1.42269e-06	0.309	23.612
genus Holdemanella id.11393	rs35509	G	A	0.09	0.059	0.222	0.269	0.02	0.042	4.65479e-06	0.163	21.423
genus Holdemanella id.11393	rs9328464	T	C	-0.227	0.015	0.018	0.052	0.051	0.084	7.71951e-06	0.856	19.848
genus Holdemanella id.11393	rs12513188	G	A	-0.108	-0.057	0.153	0.225	0.023	0.045	7.50136e-06	0.202	21.765
genus Holdemanella id.11393	rs17586763	C	A	-0.105	0.046	0.166	0.111	0.023	0.059	5.13499e-06	0.44	21.378
genus Holdemanella id.11393	rs1926302	G	A	0.093	-0.052	0.247	0.161	0.02	0.051	7.29844e-06	0.303	21.228
genus Holdemanella id.11393	rs34187114	T	C	-0.093	0.026	0.236	0.323	0.019	0.04	2.10092e-06	0.513	22.744
genus Holdemanella id.11393	rs35228298	C	T	0.085	-0.034	0.618	0.608	0.017	0.039	7.19449e-07	0.382	24.514
genus Holdemanella id.11393	rs4541991	T	C	-0.105	-0.072	0.159	0.131	0.023	0.055	5.53886e-06	0.189	20.65
genus Holdemanella id.11393	rs607782	T	C	-0.096	-0.053	0.208	0.233	0.02	0.044	1.36044e-06	0.228	23.271
genus Holdemanella id.11393	rs62113381	T	C	-0.283	-0.036	0.063	0.045	0.06	0.091	1.94272e-06	0.69	22.334
genus Holdemanella id.11393	rs73011279	G	A	0.079	-0.051	0.352	0.309	0.017	0.04	4.62392e-06	0.21	20.753
genus Holdemania id.2157	rs75764681	T	C	-0.135	0.094	0.062	0.05	0.03	0.085	8.59825e-06	0.273	20.035
genus Holdemania id.2157	rs8113760	G	A	-0.067	-0.019	0.466	0.406	0.015	0.038	6.66884e-06	0.622	19.709
genus Holdemania id.2157	rs10885477	A	G	0.121	0.017	0.08	0.136	0.027	0.055	3.70775e-06	0.758	20.613
genus Holdemania id.2157	rs11080063	A	G	-0.129	0.008	0.102	0.096	0.028	0.063	9.35729e-06	0.899	20.824
genus Holdemania id.2157	rs111745969	G	T	-0.138	-0.052	0.052	0.047	0.029	0.088	2.34477e-06	0.551	21.978
genus Holdemania id.2157	rs113593397	A	G	-0.066	0.036	0.458	0.465	0.015	0.037	9.51853e-06	0.325	19.543
genus Holdemania id.2157	rs116500994	T	C	0.084	0.011	0.294	0.298	0.016	0.041	2.7388e-07	0.792	27.005
genus Holdemania id.2157	rs12701617	C	T	0.079	0.056	0.222	0.245	0.018	0.043	7.2297e-06	0.201	20.164
genus Holdemania id.2157	rs1867876	G	A	-0.149	-0.059	0.053	0.03	0.033	0.109	7.77177e-06	0.588	20.587
genus Holdemania id.2157	rs4146507	A	G	0.165	-0.126	0.046	0.036	0.034	0.1	1.77468e-06	0.211	23.179
genus Holdemania id.2157	rs73139538	C	T	-0.233	0.1	0.059	0.044	0.052	0.091	6.04213e-06	0.274	20.135
genus Holdemania id.2157	rs77293403	C	T	0.093	0.072	0.235	0.171	0.018	0.05	4.08517e-07	0.145	26.836
genus Holdemania id.2157	rs80149660	C	T	-0.074	-0.033	0.675	0.676	0.016	0.04	5.96664e-06	0.403	21.278
genus Holdemania id.2157	rs9500080	T	C	0.079	0.003	0.247	0.239	0.018	0.044	8.38147e-06	0.94	19.907
genus Howardella id.2000	rs9529719	C	T	-0.147	0.044	0.107	0.089	0.034	0.067	8.58875e-06	0.504	19.169
genus Howardella id.2000	rs967319	A	G	-0.106	0.05	0.501	0.498	0.023	0.037	3.80391e-06	0.176	21.367
genus Howardella id.2000	rs10048062	G	A	0.228	-0.143	0.931	0.848	0.046	0.052	2.55918e-06	0.006	24.174
genus Howardella id.2000	rs12452946	G	A	-0.169	-0.022	0.113	0.137	0.035	0.054	1.12323e-06	0.692	23.139
genus Howardella id.2000	rs1484873	A	C	0.193	-0.028	0.932	0.912	0.042	0.065	9.97034e-06	0.671	21.007
genus Howardella id.2000	rs17167098	T	C	-0.181	-0.008	0.111	0.089	0.04	0.066	4.70046e-06	0.909	20.222
genus Howardella id.2000	rs2154047	A	G	0.147	-0.036	0.123	0.143	0.034	0.054	9.49708e-06	0.507	18.674
genus Howardella id.2000	rs36081916	T	G	-0.112	-0.004	0.339	0.35	0.024	0.039	3.34488e-06	0.911	21.915
genus Howardella id.2000	rs3791893	G	A	0.164	-0.006	0.141	0.199	0.035	0.047	3.52468e-06	0.894	21.993
genus Hungatella id.11306	rs609430	A	C	-0.14	0.001	0.883	0.915	0.032	0.067	8.06659e-06	0.991	19.407
genus Hungatella id.11306	rs672217	T	C	-0.15	0.022	0.145	0.189	0.031	0.048	1.74997e-06	0.648	22.912
genus Hungatella id.11306	rs10044993	T	G	-0.1	0.031	0.367	0.468	0.023	0.037	9.6917e-06	0.408	19.605
genus Hungatella id.11306	rs13128780	G	A	0.152	-0.106	0.124	0.139	0.034	0.054	7.37683e-06	0.05	20.299
genus Hungatella id.11306	rs13249325	G	T	-0.126	0.002	0.235	0.209	0.028	0.046	3.86091e-06	0.971	19.935
genus Intestinibacter id.11345	rs17092615	T	C	-0.062	0.039	0.688	0.509	0.014	0.038	5.4949e-06	0.294	20.302
genus Intestinibacter id.11345	rs72759041	G	A	-0.152	0.081	0.038	0.045	0.032	0.09	2.67436e-06	0.365	21.893
genus Intestinibacter id.11345	rs11109097	T	C	-0.112	-0.003	0.061	0.097	0.024	0.063	1.80098e-06	0.959	22.703
genus Intestinibacter id.11345	rs118030283	T	C	0.058	-0.02	0.576	0.621	0.013	0.039	6.78875e-06	0.606	20.067
genus Intestinibacter id.11345	rs16938435	G	A	-0.061	-0.028	0.648	0.595	0.013	0.038	4.25991e-06	0.457	21.205
genus Intestinibacter id.11345	rs2098844	G	A	-0.081	0.061	0.195	0.186	0.015	0.048	1.64327e-07	0.199	27.542
genus Intestinibacter id.11345	rs2702387	A	G	0.063	0.009	0.299	0.376	0.014	0.038	5.6391e-06	0.811	21.14
genus Intestinibacter id.11345	rs4327025	C	T	0.143	-0.071	0.94	0.909	0.03	0.065	1.81991e-06	0.27	23.058
genus Intestinibacter id.11345	rs447950	A	G	0.092	-0.058	0.094	0.083	0.02	0.068	6.6799e-06	0.394	20.403
genus Intestinibacter id.11345	rs478972	T	C	0.151	0.099	0.058	0.037	0.035	0.099	6.84227e-06	0.318	18.478
genus Intestinibacter id.11345	rs6062862	C	T	0.066	-0.037	0.258	0.241	0.015	0.044	9.25763e-06	0.399	19.522
genus Intestinibacter id.11345	rs62430350	C	T	0.089	-0.024	0.123	0.061	0.019	0.078	3.05781e-06	0.762	21.086
genus Intestinibacter id.11345	rs68093214	G	A	0.058	0.041	0.42	0.453	0.013	0.038	7.85037e-06	0.282	19.907
genus Intestinibacter id.11345	rs6875660	C	T	0.099	0.086	0.088	0.126	0.022	0.056	6.25936e-06	0.128	19.984
genus Intestinimonas id.2062	rs893394	T	C	0.092	0.009	0.129	0.124	0.019	0.057	2.06072e-06	0.87	22.186
genus Intestinimonas id.2062	rs9348442	A	G	0.066	-0.062	0.415	0.49	0.013	0.037	6.982e-07	0.098	24.26
genus Intestinimonas id.2062	rs10262702	A	G	-0.151	-0.177	0.062	0.015	0.031	0.157	5.12165e-07	0.259	24.247
genus Intestinimonas id.2062	rs11258178	C	T	0.107	-0.07	0.077	0.087	0.025	0.066	6.37926e-06	0.288	18.38
genus Intestinimonas id.2062	rs12226153	G	A	0.06	-0.001	0.504	0.549	0.013	0.038	4.1223e-06	0.981	20.978
genus Intestinimonas id.2062	rs17067892	A	G	-0.069	-0.056	0.22	0.239	0.015	0.044	7.84061e-06	0.198	20.175
genus Intestinimonas id.2062	rs1859797	C	T	0.121	-0.356	0.06	0.034	0.026	0.103	1.91743e-06	0.001	21.939
genus Intestinimonas id.2062	rs2276760	T	G	-0.073	-0.046	0.742	0.767	0.015	0.044	1.34623e-06	0.298	22.747
genus Intestinimonas id.2062	rs2731794	A	C	-0.219	-0.357	0.062	0.015	0.049	0.156	7.41635e-06	0.022	19.87
genus Intestinimonas id.2062	rs2930225	T	C	-0.175	-0.141	0.056	0.05	0.039	0.086	8.71806e-07	0.099	20.629
genus Intestinimonas id.2062	rs4113676	G	A	0.13	0.175	0.069	0.093	0.027	0.064	2.20308e-06	0.006	23.698
genus Intestinimonas id.2062	rs4784055	C	T	0.069	0.04	0.275	0.257	0.015	0.043	8.56959e-06	0.347	20.979
genus Intestinimonas id.2062	rs62240188	A	G	0.082	-0.014	0.188	0.229	0.017	0.044	8.56624e-07	0.758	24.285
genus Intestinimonas id.2062	rs6934519	T	C	-0.066	0.009	0.29	0.283	0.014	0.041	2.98353e-06	0.826	21.855
genus Intestinimonas id.2062	rs716604	C	T	0.183	-0.009	0.046	0.056	0.04	0.081	4.91157e-06	0.916	20.679
genus Intestinimonas id.2062	rs7170984	C	T	0.058	-0.007	0.559	0.538	0.013	0.037	9.85871e-06	0.844	19.595
genus Lachnoclostridium id.11308	rs72982915	T	G	0.079	-0.115	0.916	0.935	0.018	0.076	6.31379e-06	0.133	20.036
genus Lachnoclostridium id.11308	rs9823439	T	C	-0.047	0.027	0.493	0.452	0.011	0.037	9.57194e-06	0.474	19.577
genus Lachnoclostridium id.11308	rs1031599	A	G	0.05	0.067	0.63	0.625	0.011	0.039	9.63984e-06	0.083	19.781
genus Lachnoclostridium id.11308	rs12566975	C	T	0.108	0.044	0.947	0.955	0.024	0.09	5.97077e-06	0.625	19.938
genus Lachnoclostridium id.11308	rs1528479	A	G	0.075	-0.013	0.104	0.119	0.018	0.058	7.13724e-06	0.823	17.043
genus Lachnoclostridium id.11308	rs1997204	C	A	-0.086	0.064	0.089	0.105	0.019	0.061	6.72048e-06	0.289	20.141
genus Lachnoclostridium id.11308	rs2385421	A	G	0.052	0	0.635	0.615	0.011	0.038	4.41754e-06	0.997	20.81
genus Lachnoclostridium id.11308	rs3821998	A	C	-0.056	-0.013	0.397	0.332	0.011	0.039	2.43215e-07	0.746	26.96
genus Lachnoclostridium id.11308	rs4738679	T	C	0.051	-0.082	0.499	0.512	0.011	0.037	2.0268e-06	0.027	23.09
genus Lachnoclostridium id.11308	rs6112314	A	G	0.086	0.042	0.086	0.099	0.018	0.063	1.58332e-06	0.505	22.652
genus Lachnoclostridium id.11308	rs615997	G	T	0.117	0.013	0.066	0.103	0.027	0.061	5.57763e-06	0.831	19.196
genus Lachnoclostridium id.11308	rs62285313	A	G	0.089	0.021	0.092	0.116	0.019	0.058	3.66522e-06	0.714	20.811
genus Lachnoclostridium id.11308	rs72829893	C	T	-0.064	-0.01	0.189	0.14	0.014	0.053	3.75327e-06	0.853	21.6
genus Lachnospiraceae FCS020 group id.11314	rs78068103	G	A	-0.057	0.062	0.498	0.408	0.012	0.038	3.05626e-06	0.103	22.045
genus Lachnospiraceae FCS020 group id.11314	rs789029	A	G	-0.106	0.055	0.909	0.856	0.023	0.055	5.59667e-06	0.324	20.768
genus Lachnospiraceae FCS020 group id.11314	rs10093861	C	T	0.201	-0.169	0.967	0.968	0.045	0.105	1.58161e-06	0.108	19.93
genus Lachnospiraceae FCS020 group id.11314	rs1254846	C	T	-0.067	0.011	0.256	0.265	0.014	0.043	5.20811e-06	0.798	22.146
genus Lachnospiraceae FCS020 group id.11314	rs1363769	C	T	-0.056	0.084	0.546	0.699	0.012	0.041	3.91913e-06	0.04	21.532
genus Lachnospiraceae FCS020 group id.11314	rs2322265	T	C	-0.191	-0.111	0.036	0.039	0.041	0.096	2.62029e-06	0.247	21.155
genus Lachnospiraceae FCS020 group id.11314	rs2862811	G	T	-0.055	-0.021	0.478	0.493	0.012	0.037	6.55043e-06	0.571	20.416
genus Lachnospiraceae FCS020 group id.11314	rs35035870	T	G	0.06	-0.012	0.286	0.273	0.014	0.042	8.98194e-06	0.769	19.745
genus Lachnospiraceae FCS020 group id.11314	rs3999074	G	A	0.068	0.001	0.281	0.298	0.013	0.041	3.721e-07	0.974	25.904
genus Lachnospiraceae FCS020 group id.11314	rs4452603	A	G	-0.117	-0.08	0.084	0.04	0.025	0.095	1.63422e-06	0.397	22.464
genus Lachnospiraceae FCS020 group id.11314	rs7249113	G	A	-0.055	-0.012	0.548	0.508	0.012	0.037	7.47291e-06	0.755	20.054
genus Lachnospiraceae FCS020 group id.11314	rs72793667	C	T	-0.063	-0.058	0.284	0.288	0.013	0.041	1.38618e-06	0.158	23.071
genus Lachnospiraceae NC2004 group id.11316	rs9308097	T	C	-0.17	-0.134	0.063	0.04	0.038	0.096	9.13314e-06	0.165	19.609
genus Lachnospiraceae NC2004 group id.11316	rs9788306	G	A	0.115	0.01	0.178	0.18	0.025	0.048	3.10592e-06	0.842	21.919
genus Lachnospiraceae NC2004 group id.11316	rs117467633	C	A	-0.155	0.138	0.106	0.106	0.034	0.06	9.74833e-06	0.022	20.665
genus Lachnospiraceae NC2004 group id.11316	rs12127733	G	A	-0.156	-0.062	0.055	0.078	0.035	0.069	6.03976e-06	0.373	20.495
genus Lachnospiraceae NC2004 group id.11316	rs12208226	G	A	-0.155	-0.09	0.077	0.115	0.035	0.058	5.61203e-06	0.124	19.274
genus Lachnospiraceae NC2004 group id.11316	rs12863463	T	C	0.103	0.047	0.25	0.203	0.023	0.046	6.17234e-06	0.316	20.495
genus Lachnospiraceae NC2004 group id.11316	rs17067076	T	C	0.084	-0.01	0.312	0.336	0.019	0.039	9.05503e-06	0.806	19.348
genus Lachnospiraceae NC2004 group id.11316	rs1928659	A	G	-0.088	-0.026	0.339	0.297	0.019	0.041	3.32583e-06	0.526	21.987
genus Lachnospiraceae NC2004 group id.11316	rs1929743	G	A	0.099	-0.085	0.24	0.179	0.021	0.048	2.92247e-06	0.079	22.62
genus Lachnospiraceae ND3007 group id.11317	rs3756315	G	A	0.057	-0.028	0.319	0.301	0.013	0.041	7.36936e-06	0.495	20.215
genus Lachnospiraceae ND3007 group id.11317	rs6116753	T	C	-0.065	0.077	0.175	0.172	0.015	0.049	8.71686e-06	0.122	19.12
genus Lachnospiraceae ND3007 group id.11317	rs2861203	A	G	-0.056	-0.066	0.428	0.335	0.012	0.039	1.24882e-06	0.095	23.464
genus Lachnospiraceae NK4A136 group id.11319	rs72776675	G	T	0.049	-0.012	0.448	0.445	0.011	0.038	9.08113e-06	0.742	19.794
genus Lachnospiraceae NK4A136 group id.11319	rs9932954	A	G	-0.052	0.058	0.278	0.341	0.012	0.039	5.06512e-06	0.143	20.186
genus Lachnospiraceae NK4A136 group id.11319	rs10952110	G	A	0.09	0.006	0.911	0.894	0.02	0.061	5.83042e-06	0.925	20.432
genus Lachnospiraceae NK4A136 group id.11319	rs11263806	G	A	-0.051	-0.04	0.532	0.481	0.011	0.037	2.12197e-06	0.286	22.593
genus Lachnospiraceae NK4A136 group id.11319	rs12611395	A	C	0.051	-0.01	0.487	0.476	0.011	0.037	9.34329e-06	0.794	21.121
genus Lachnospiraceae NK4A136 group id.11319	rs160061	T	C	0.06	0.039	0.188	0.149	0.013	0.053	5.61423e-06	0.463	19.813
genus Lachnospiraceae NK4A136 group id.11319	rs28540839	T	C	-0.049	-0.035	0.396	0.388	0.011	0.039	7.05424e-06	0.359	20.25
genus Lachnospiraceae NK4A136 group id.11319	rs2880566	T	C	0.094	0.137	0.091	0.093	0.021	0.064	9.45388e-06	0.033	20.258
genus Lachnospiraceae NK4A136 group id.11319	rs4955932	T	C	-0.055	0.009	0.371	0.306	0.012	0.04	2.36777e-06	0.822	22.644
genus Lachnospiraceae NK4A136 group id.11319	rs59805249	G	T	0.05	-0.007	0.595	0.514	0.011	0.037	5.26914e-06	0.846	20.743
genus Lachnospiraceae NK4A136 group id.11319	rs68104925	A	G	-0.108	-0.11	0.067	0.07	0.023	0.074	3.57256e-06	0.137	21.897
genus Lachnospiraceae NK4A136 group id.11319	rs7073658	G	T	-0.231	0.036	0.037	0.025	0.048	0.119	2.77389e-06	0.764	22.736
genus Lachnospiraceae NK4A136 group id.11319	rs73044693	A	G	-0.23	0.1	0.057	0.085	0.05	0.067	2.93089e-06	0.131	21.126
genus Lachnospiraceae NK4A136 group id.11319	rs7616165	A	G	-0.071	0.021	0.146	0.128	0.015	0.056	3.57084e-06	0.714	22.196
genus Lachnospiraceae NK4A136 group id.11319	rs76193507	A	G	-0.052	-0.013	0.45	0.373	0.011	0.039	1.78201e-06	0.737	22.779
genus Lachnospiraceae UCG001 id.11321	rs7832116	C	T	0.117	0.097	0.116	0.109	0.026	0.06	7.39861e-06	0.106	20.421
genus Lachnospiraceae UCG001 id.11321	rs954878	G	A	0.075	-0.102	0.304	0.338	0.015	0.039	1.10647e-06	0.01	23.828
genus Lachnospiraceae UCG001 id.11321	rs12131224	C	T	0.076	0.021	0.777	0.768	0.017	0.044	7.55962e-06	0.634	20.053
genus Lachnospiraceae UCG001 id.11321	rs2050911	T	C	0.078	0.01	0.373	0.355	0.014	0.039	7.16556e-08	0.796	29.372
genus Lachnospiraceae UCG001 id.11321	rs2371284	T	C	-0.068	-0.03	0.351	0.33	0.015	0.04	6.08597e-06	0.449	20.714
genus Lachnospiraceae UCG001 id.11321	rs437876	T	C	-0.108	-0.03	0.102	0.107	0.023	0.061	3.10506e-06	0.627	21.562
genus Lachnospiraceae UCG001 id.11321	rs4981345	T	G	-0.075	-0.033	0.271	0.215	0.017	0.045	5.87503e-06	0.471	20.407
genus Lachnospiraceae UCG001 id.11321	rs573933	T	C	-0.078	0.037	0.19	0.135	0.018	0.055	9.48135e-06	0.501	19.511
genus Lachnospiraceae UCG001 id.11321	rs62496417	G	A	0.168	-0.004	0.046	0.062	0.038	0.078	3.3335e-06	0.964	19.285
genus Lachnospiraceae UCG001 id.11321	rs7341608	A	G	-0.119	0.051	0.084	0.103	0.026	0.061	3.38174e-06	0.402	20.939
genus Lachnospiraceae UCG001 id.11321	rs74034332	A	G	0.089	0.009	0.149	0.227	0.02	0.045	8.04211e-06	0.837	20.366
genus Lachnospiraceae UCG001 id.11321	rs78848836	C	T	0.108	0.042	0.109	0.129	0.023	0.055	3.46785e-06	0.445	22.008
genus Lachnospiraceae UCG001 id.11321	rs8104225	T	C	-0.097	-0.022	0.794	0.82	0.018	0.048	1.45589e-07	0.655	28.477
genus Lachnospiraceae UCG004 id.11324	rs9403580	T	C	0.133	-0.02	0.052	0.039	0.03	0.096	7.07375e-06	0.836	19.223
genus Lachnospiraceae UCG004 id.11324	rs985416	G	A	0.055	0.025	0.441	0.499	0.012	0.037	2.98078e-06	0.505	21.927
genus Lachnospiraceae UCG004 id.11324	rs12072562	A	G	0.062	0.086	0.66	0.718	0.013	0.041	8.64868e-07	0.037	24.486
genus Lachnospiraceae UCG004 id.11324	rs12673420	G	A	-0.058	-0.029	0.7	0.664	0.013	0.039	4.3395e-06	0.459	21.433
genus Lachnospiraceae UCG004 id.11324	rs12747809	G	A	0.08	-0.035	0.876	0.86	0.018	0.053	6.28463e-06	0.513	20.228
genus Lachnospiraceae UCG004 id.11324	rs12894272	T	C	0.054	0.003	0.53	0.613	0.012	0.038	4.77079e-06	0.941	21.061
genus Lachnospiraceae UCG004 id.11324	rs233486	A	G	0.055	0.028	0.409	0.471	0.012	0.038	6.30406e-06	0.456	20.591
genus Lachnospiraceae UCG004 id.11324	rs2444793	G	A	-0.058	-0.061	0.455	0.537	0.012	0.037	1.20812e-06	0.101	23.778
genus Lachnospiraceae UCG004 id.11324	rs2726805	A	G	-0.11	0.109	0.073	0.054	0.024	0.083	4.86508e-06	0.188	20.519
genus Lachnospiraceae UCG004 id.11324	rs2882478	T	C	0.054	-0.027	0.561	0.53	0.012	0.037	5.56775e-06	0.471	20.7
genus Lachnospiraceae UCG004 id.11324	rs35182105	A	G	0.108	-0.028	0.069	0.046	0.024	0.09	5.77218e-06	0.759	20.714
genus Lachnospiraceae UCG008 id.11328	rs6656451	T	C	-0.097	0.055	0.261	0.308	0.019	0.04	7.68652e-07	0.175	24.991
genus Lachnospiraceae UCG008 id.11328	rs7629954	T	C	-0.097	-0.032	0.696	0.551	0.018	0.037	9.34932e-08	0.398	28.885
genus Lachnospiraceae UCG008 id.11328	rs10741777	G	A	-0.117	-0.018	0.162	0.144	0.024	0.053	1.4003e-06	0.739	23.174
genus Lachnospiraceae UCG008 id.11328	rs10793103	T	C	-0.08	0.03	0.503	0.52	0.017	0.037	2.29166e-06	0.421	22.377
genus Lachnospiraceae UCG008 id.11328	rs10801803	A	G	-0.11	-0.058	0.14	0.132	0.024	0.055	2.85825e-06	0.289	21.934
genus Lachnospiraceae UCG008 id.11328	rs13024781	G	A	0.089	0.027	0.241	0.212	0.02	0.046	6.92054e-06	0.55	19.834
genus Lachnospiraceae UCG008 id.11328	rs57091572	A	G	0.18	-0.077	0.058	0.053	0.039	0.084	6.34118e-06	0.363	20.852
genus Lachnospiraceae UCG008 id.11328	rs57254474	C	T	0.102	0.008	0.236	0.193	0.021	0.047	1.58891e-06	0.871	23.208
genus Lachnospiraceae UCG008 id.11328	rs61944774	T	C	-0.085	0.072	0.458	0.418	0.017	0.038	7.68192e-07	0.055	24.552
genus Lachnospiraceae UCG008 id.11328	rs62277846	G	A	0.137	0.034	0.089	0.124	0.03	0.057	9.83196e-06	0.547	20.281
genus Lachnospiraceae UCG008 id.11328	rs67078837	A	C	0.112	-0.004	0.2	0.141	0.023	0.054	1.80992e-06	0.94	24.077
genus Lachnospiraceae UCG010 id.11330	rs75356640	C	T	-0.105	-0.018	0.881	0.953	0.023	0.088	4.23975e-06	0.843	20.607
genus Lachnospiraceae UCG010 id.11330	rs955844	A	G	0.127	-0.067	0.075	0.051	0.024	0.086	4.68954e-07	0.434	27.035
genus Lachnospiraceae UCG010 id.11330	rs10414815	C	T	0.066	0.114	0.274	0.211	0.014	0.046	2.70321e-06	0.013	22.202
genus Lachnospiraceae UCG010 id.11330	rs11192447	G	A	-0.07	-0.041	0.219	0.215	0.016	0.045	7.84603e-06	0.362	19.995
genus Lachnospiraceae UCG010 id.11330	rs12346653	T	C	0.056	0.027	0.639	0.626	0.013	0.039	9.91996e-06	0.485	19.357
genus Lachnospiraceae UCG010 id.11330	rs17730011	G	T	0.078	0.126	0.163	0.115	0.017	0.058	7.48411e-06	0.03	20.57
genus Lachnospiraceae UCG010 id.11330	rs2833528	C	A	0.057	-0.052	0.616	0.633	0.013	0.039	7.63062e-06	0.181	20.269
genus Lachnospiraceae UCG010 id.11330	rs336138	G	A	0.222	-0.084	0.048	0.023	0.049	0.124	5.68434e-06	0.499	20.876
genus Lachnospiraceae UCG010 id.11330	rs4576377	G	T	0.087	-0.021	0.121	0.184	0.018	0.049	3.19007e-06	0.676	22.34
genus Lachnospiraceae UCG010 id.11330	rs72894957	A	C	0.066	0.005	0.316	0.259	0.013	0.043	9.96369e-07	0.908	24.626
genus Lactobacillus id.1837	rs74315802	C	T	-0.081	-0.09	0.357	0.41	0.018	0.039	8.96314e-06	0.02	20.605
genus Lactobacillus id.1837	rs9981767	G	A	-0.107	-0.017	0.216	0.184	0.022	0.049	3.12097e-06	0.735	23.31
genus Lactobacillus id.1837	rs12693845	C	A	0.14	-0.028	0.071	0.073	0.031	0.072	6.83439e-06	0.699	20.276
genus Lactococcus id.1851	rs7399658	G	T	-0.118	0.015	0.742	0.715	0.025	0.041	1.28677e-06	0.713	23.272
genus Lactococcus id.1851	rs75127669	C	T	0.137	0.054	0.778	0.781	0.027	0.045	1.26561e-06	0.228	24.765
genus Lactococcus id.1851	rs10417872	G	A	0.108	-0.054	0.282	0.266	0.024	0.042	6.6083e-06	0.202	20.41
genus Lactococcus id.1851	rs123059	G	A	0.192	-0.036	0.066	0.106	0.042	0.061	6.28608e-06	0.559	20.399
genus Lactococcus id.1851	rs12621813	C	T	-0.199	0.068	0.065	0.054	0.043	0.083	1.39592e-06	0.41	21.366
genus Lactococcus id.1851	rs17168302	C	T	0.115	-0.059	0.296	0.425	0.024	0.038	2.06144e-06	0.116	23.106
genus Lactococcus id.1851	rs2293361	C	T	0.146	0.015	0.135	0.113	0.031	0.06	2.36211e-06	0.799	22.691
genus Lactococcus id.1851	rs4766997	C	T	0.201	0.118	0.069	0.038	0.044	0.099	6.1776e-06	0.232	20.616
genus Lactococcus id.1851	rs55910161	C	T	-0.104	0.015	0.653	0.609	0.023	0.038	4.44723e-06	0.687	20.395
genus Marvinbryantia id.2005	rs6674304	T	C	0.119	0.06	0.053	0.024	0.027	0.12	7.80171e-06	0.617	19.337
genus Marvinbryantia id.2005	rs7992246	C	T	-0.094	0.132	0.122	0.104	0.019	0.062	2.02428e-06	0.031	23.447
genus Marvinbryantia id.2005	rs11620597	G	A	0.119	0.03	0.071	0.034	0.027	0.104	6.86294e-06	0.773	19.6
genus Marvinbryantia id.2005	rs1187983	G	A	0.084	0.046	0.799	0.764	0.017	0.044	6.28449e-07	0.291	25.177
genus Marvinbryantia id.2005	rs146541147	C	T	-0.065	-0.032	0.528	0.586	0.013	0.038	7.25371e-07	0.404	24.516
genus Marvinbryantia id.2005	rs2724813	G	A	-0.063	0.032	0.632	0.756	0.014	0.043	3.11279e-06	0.466	21.685
genus Marvinbryantia id.2005	rs2842896	A	C	0.068	-0.093	0.262	0.227	0.015	0.045	5.02736e-06	0.037	20.475
genus Marvinbryantia id.2005	rs2863363	G	A	0.124	0.007	0.085	0.109	0.025	0.06	1.01163e-06	0.913	25.081
genus Marvinbryantia id.2005	rs3125832	A	C	-0.126	-0.017	0.058	0.063	0.027	0.076	3.25912e-06	0.826	21.543
genus Marvinbryantia id.2005	rs61884471	G	T	-0.095	-0.036	0.111	0.092	0.022	0.065	6.58082e-06	0.583	19.314
genus Methanobrevibacter id.123	rs72948274	T	C	0.115	0.005	0.285	0.278	0.026	0.042	7.61377e-06	0.912	20.327
genus Methanobrevibacter id.123	rs8006832	G	A	0.136	-0.025	0.822	0.769	0.031	0.044	9.73823e-06	0.57	19.371
genus Methanobrevibacter id.123	rs1334944	T	C	0.223	0.103	0.065	0.063	0.045	0.077	1.07552e-06	0.18	24.057
genus Odoribacter id.952	rs4802933	A	G	-0.058	0.016	0.376	0.423	0.013	0.038	3.67443e-06	0.682	21.231
genus Odoribacter id.952	rs76029318	T	C	-0.055	-0.04	0.593	0.617	0.012	0.038	6.5793e-06	0.297	20.654
genus Odoribacter id.952	rs10093869	A	G	-0.073	0.059	0.169	0.097	0.016	0.063	3.68036e-06	0.35	20.287
genus Odoribacter id.952	rs10423795	A	G	-0.058	-0.019	0.301	0.362	0.013	0.039	6.02698e-06	0.619	19.91
genus Odoribacter id.952	rs28417404	A	G	-0.088	0.019	0.882	0.877	0.019	0.057	6.05954e-06	0.745	20.632
genus Odoribacter id.952	rs4793970	T	G	0.121	-0.06	0.063	0.076	0.026	0.071	9.48681e-06	0.397	21.143
genus Odoribacter id.952	rs6856150	G	A	-0.133	-0.134	0.059	0.061	0.027	0.078	6.56251e-07	0.087	24.709
genus Olsenella id.822	rs74553962	A	G	-0.108	0.016	0.383	0.373	0.024	0.039	4.85501e-06	0.672	20.847
genus Olsenella id.822	rs77779484	G	A	0.14	0.003	0.212	0.168	0.03	0.05	2.19842e-06	0.946	22.567
genus Olsenella id.822	rs1035588	A	G	0.111	0.009	0.66	0.631	0.024	0.039	3.43202e-06	0.822	21.944
genus Olsenella id.822	rs17148768	A	G	-0.224	-0.105	0.057	0.039	0.048	0.095	3.87044e-06	0.27	21.483
genus Olsenella id.822	rs2759329	A	G	-0.105	-0.015	0.423	0.432	0.023	0.038	6.43724e-06	0.682	20.512
genus Olsenella id.822	rs35225860	C	T	-0.199	-0.037	0.081	0.111	0.041	0.06	1.1882e-06	0.539	24.003
genus Olsenella id.822	rs61090148	C	A	-0.249	-0.001	0.069	0.133	0.052	0.055	2.95291e-06	0.992	22.869
genus Olsenella id.822	rs62112538	C	T	0.108	0.021	0.422	0.366	0.024	0.039	5.32023e-06	0.582	20.889
genus Olsenella id.822	rs72691585	A	G	0.107	-0.054	0.653	0.669	0.024	0.04	9.70085e-06	0.173	19.637
genus Olsenella id.822	rs7540303	C	A	0.12	0.037	0.217	0.196	0.027	0.048	7.2835e-06	0.442	19.939
genus Oscillibacter id.2063	rs8066522	T	C	0.144	-0.003	0.073	0.076	0.029	0.071	1.00921e-06	0.964	24.602
genus Oscillibacter id.2063	rs9460691	T	C	-0.082	-0.011	0.24	0.201	0.018	0.053	4.94299e-06	0.829	20.894
genus Oscillibacter id.2063	rs11627628	T	G	0.122	-0.002	0.094	0.1	0.026	0.062	4.09383e-06	0.97	21.932
genus Oscillibacter id.2063	rs11990279	A	C	-0.08	0.057	0.313	0.283	0.016	0.041	1.1472e-06	0.166	23.989
genus Oscillibacter id.2063	rs12649930	A	G	0.099	-0.116	0.139	0.153	0.021	0.051	3.07822e-06	0.025	22.423
genus Oscillibacter id.2063	rs133832	A	G	-0.13	0.094	0.104	0.103	0.028	0.061	4.38036e-06	0.125	21.172
genus Oscillibacter id.2063	rs16866406	A	G	0.075	-0.046	0.48	0.396	0.015	0.038	9.16326e-07	0.229	24.113
genus Oscillibacter id.2063	rs16934185	C	T	-0.075	0.024	0.362	0.417	0.016	0.038	1.39627e-06	0.518	23.002
genus Oscillibacter id.2063	rs234108	G	A	0.071	-0.09	0.484	0.468	0.015	0.038	3.20826e-06	0.016	21.822
genus Oscillibacter id.2063	rs36095275	A	G	-0.101	-0.019	0.124	0.136	0.022	0.054	3.38712e-06	0.728	21.026
genus Oscillibacter id.2063	rs4506202	G	T	0.122	-0.089	0.087	0.098	0.027	0.063	5.34737e-06	0.156	20.664
genus Oscillibacter id.2063	rs61883564	G	T	0.177	-0.092	0.933	0.949	0.039	0.086	2.0384e-06	0.287	20.637
genus Oscillibacter id.2063	rs75453768	G	A	0.074	-0.467	0.565	0.622	0.015	0.04	9.92247e-07	0	24.291
genus Oscillospira id.2064	rs761240	G	A	-0.133	0.048	0.064	0.078	0.027	0.07	1.04222e-06	0.488	24.315
genus Oscillospira id.2064	rs9393920	T	C	0.136	-0.133	0.073	0.057	0.031	0.08	9.31022e-06	0.097	19.532
genus Oscillospira id.2064	rs12206468	C	T	0.083	0.007	0.791	0.8	0.018	0.047	2.26772e-06	0.884	22.225
genus Oscillospira id.2064	rs12925026	A	C	0.114	0.013	0.108	0.096	0.025	0.063	3.36589e-06	0.84	20.345
genus Oscillospira id.2064	rs1954532	C	T	0.09	0.021	0.147	0.208	0.02	0.046	6.46755e-06	0.649	20.569
genus Oscillospira id.2064	rs28889936	A	C	-0.131	0.121	0.07	0.079	0.028	0.07	5.62704e-06	0.082	21.485
genus Oscillospira id.2064	rs62422654	C	T	0.077	0.039	0.755	0.819	0.017	0.048	6.85125e-06	0.418	20.213
genus Oscillospira id.2064	rs72866977	A	G	0.072	-0.041	0.258	0.325	0.016	0.04	5.61319e-06	0.302	20.882
genus Oxalobacter id.2978	rs751183	G	A	0.138	0.035	0.153	0.184	0.029	0.048	3.29754e-06	0.473	21.811
genus Oxalobacter id.2978	rs8076323	A	G	-0.199	-0.061	0.077	0.088	0.043	0.066	3.74283e-06	0.356	21.705
genus Oxalobacter id.2978	rs10464997	C	T	-0.172	-0.087	0.079	0.091	0.039	0.065	9.18692e-06	0.178	19.084
genus Oxalobacter id.2978	rs11108500	G	A	0.127	-0.009	0.153	0.183	0.028	0.048	7.12771e-06	0.847	20.81
genus Parabacteroides id.954	rs3862635	G	A	0.103	0.025	0.067	0.107	0.022	0.06	1.93059e-06	0.679	21.414
genus Parabacteroides id.954	rs6993398	A	G	-0.076	-0.045	0.875	0.897	0.016	0.062	1.93143e-06	0.465	23.538
genus Parabacteroides id.954	rs115602804	C	T	-0.07	0.006	0.165	0.178	0.014	0.049	5.7069e-07	0.907	24.397
genus Parabacteroides id.954	rs4236095	T	C	-0.105	-0.08	0.052	0.063	0.023	0.077	9.75708e-06	0.295	21.477
genus Parabacteroides id.954	rs60884758	C	T	0.089	-0.024	0.077	0.101	0.02	0.062	8.53631e-06	0.692	19.571
genus Paraprevotella id.962	rs6657302	C	T	0.076	0.036	0.582	0.697	0.017	0.041	6.59721e-06	0.38	19.302
genus Paraprevotella id.962	rs7298818	T	C	-0.162	0.025	0.065	0.055	0.035	0.082	2.1112e-06	0.764	21.016
genus Paraprevotella id.962	rs10842464	A	G	-0.125	-0.018	0.139	0.149	0.026	0.053	4.03005e-06	0.73	22.576
genus Paraprevotella id.962	rs140997932	A	G	-0.099	0.006	0.188	0.271	0.022	0.042	6.75274e-06	0.884	20.9
genus Paraprevotella id.962	rs145020347	A	G	0.248	-0.071	0.06	0.038	0.052	0.098	1.92659e-06	0.467	22.382
genus Paraprevotella id.962	rs17109926	A	G	-0.123	-0.032	0.102	0.143	0.024	0.053	2.63797e-07	0.551	26.851
genus Paraprevotella id.962	rs17785622	T	C	0.106	0.014	0.132	0.194	0.023	0.048	4.35993e-06	0.764	21.64
genus Paraprevotella id.962	rs2081023	G	A	0.078	0.026	0.346	0.362	0.017	0.039	5.20176e-06	0.496	20.622
genus Paraprevotella id.962	rs3008582	G	T	-0.139	0.103	0.093	0.129	0.029	0.056	3.81751e-06	0.065	22.956
genus Paraprevotella id.962	rs3801748	C	T	0.088	-0.065	0.287	0.328	0.018	0.04	2.14358e-06	0.104	23.044
genus Paraprevotella id.962	rs4756632	T	G	-0.102	-0.046	0.191	0.246	0.023	0.043	5.95895e-06	0.289	20.312
genus Paraprevotella id.962	rs4767113	A	C	-0.107	0.011	0.173	0.242	0.022	0.043	6.9274e-07	0.798	23.459
genus Paraprevotella id.962	rs7240324	A	G	-0.085	0.09	0.361	0.343	0.018	0.039	1.14067e-06	0.022	23.696
genus Parasutterella id.2892	rs9602779	A	G	-0.072	-0.028	0.272	0.235	0.015	0.044	1.15271e-06	0.527	23.426
genus Parasutterella id.2892	rs9900242	G	A	-0.066	-0.061	0.314	0.296	0.015	0.041	6.22917e-06	0.138	20.584
genus Parasutterella id.2892	rs10899911	C	A	-0.084	-0.006	0.843	0.816	0.018	0.049	2.89714e-06	0.899	22.491
genus Parasutterella id.2892	rs11715853	T	C	0.11	0.059	0.078	0.141	0.024	0.054	3.3485e-06	0.274	21.65
genus Parasutterella id.2892	rs2090816	A	C	-0.104	-0.005	0.096	0.101	0.023	0.062	2.87071e-06	0.937	20.971
genus Parasutterella id.2892	rs35055552	A	G	0.229	-0.048	0.05	0.068	0.05	0.074	5.88383e-06	0.514	20.87
genus Parasutterella id.2892	rs55877868	G	A	-0.068	-0.073	0.273	0.279	0.015	0.043	8.13355e-06	0.085	20.603
genus Parasutterella id.2892	rs62273907	C	T	0.064	0.028	0.5	0.467	0.013	0.037	1.78328e-06	0.453	23.048
genus Parasutterella id.2892	rs6809952	C	T	0.065	-0.039	0.442	0.449	0.013	0.037	1.32776e-06	0.292	23.211
genus Parasutterella id.2892	rs6828768	C	T	0.062	0.055	0.624	0.556	0.014	0.038	5.92052e-06	0.143	20.482
genus Parasutterella id.2892	rs7303158	A	G	-0.066	0.041	0.51	0.478	0.013	0.037	6.31699e-07	0.267	24.925
genus Parasutterella id.2892	rs7311004	T	C	-0.146	-0.085	0.067	0.041	0.03	0.094	1.57438e-06	0.364	24.247
genus Parasutterella id.2892	rs7572229	G	T	-0.062	0.004	0.548	0.488	0.013	0.037	3.62093e-06	0.918	21.612
genus Parasutterella id.2892	rs78383039	G	A	-0.071	-0.04	0.21	0.254	0.016	0.043	4.95291e-06	0.347	20.658
genus Peptococcus id.2037	rs8039785	C	T	0.121	0.053	0.779	0.764	0.023	0.044	1.23637e-07	0.228	28.78
genus Peptococcus id.2037	rs823424	G	A	-0.196	0.028	0.068	0.087	0.039	0.066	1.32859e-06	0.674	24.87
genus Peptococcus id.2037	rs10031059	C	T	0.168	0.007	0.067	0.063	0.038	0.077	9.28346e-06	0.927	19.508
genus Peptococcus id.2037	rs11001941	A	G	-0.09	0.072	0.526	0.633	0.019	0.039	2.14166e-06	0.065	22.603
genus Peptococcus id.2037	rs12069354	A	G	-0.141	0.104	0.128	0.168	0.031	0.05	6.98715e-06	0.038	21.091
genus Peptococcus id.2037	rs2054133	G	A	0.11	-0.031	0.213	0.239	0.024	0.044	3.30088e-06	0.478	21.534
genus Peptococcus id.2037	rs36121075	T	C	0.162	0.003	0.067	0.093	0.036	0.064	3.21959e-06	0.966	20.615
genus Peptococcus id.2037	rs413827	A	G	-0.135	-0.034	0.903	0.94	0.029	0.078	1.14731e-06	0.659	21.806
genus Peptococcus id.2037	rs5770862	G	T	-0.09	-0.055	0.581	0.478	0.019	0.037	2.21958e-06	0.138	22.522
genus Peptococcus id.2037	rs6918730	T	C	-0.134	0.009	0.108	0.077	0.03	0.07	5.74156e-06	0.899	19.983
genus Peptococcus id.2037	rs7033353	G	A	0.138	-0.003	0.117	0.116	0.03	0.058	8.55342e-06	0.955	20.732
genus Peptococcus id.2037	rs72850165	C	T	0.2	0.003	0.059	0.082	0.039	0.068	2.68838e-07	0.966	26.741
genus Phascolarctobacterium id.2168	rs74592222	T	C	-0.07	-0.009	0.21	0.22	0.016	0.045	8.88423e-06	0.842	19.476
genus Phascolarctobacterium id.2168	rs77681628	A	G	0.064	0.009	0.347	0.441	0.014	0.038	3.37699e-06	0.812	21.553
genus Phascolarctobacterium id.2168	rs11929846	G	T	-0.077	-0.022	0.8	0.813	0.017	0.048	4.29566e-06	0.649	21.354
genus Phascolarctobacterium id.2168	rs12618201	G	A	-0.111	0.017	0.101	0.068	0.023	0.075	1.87176e-06	0.821	23.276
genus Phascolarctobacterium id.2168	rs1264476	A	C	0.095	0.039	0.17	0.222	0.019	0.045	1.08505e-06	0.384	24.228
genus Phascolarctobacterium id.2168	rs56069061	T	C	0.097	-0.053	0.167	0.127	0.019	0.056	3.18985e-07	0.343	25.832
genus Phascolarctobacterium id.2168	rs56157888	G	A	0.073	0.032	0.229	0.284	0.016	0.042	9.72165e-06	0.448	19.837
genus Prevotella7 id.11182	rs75882962	A	G	0.206	0.113	0.076	0.07	0.047	0.073	7.85416e-06	0.123	19.236
genus Prevotella7 id.11182	rs7982713	A	G	-0.121	0.008	0.262	0.203	0.028	0.047	9.48986e-06	0.861	19.445
genus Prevotella7 id.11182	rs118038478	T	C	0.197	-0.035	0.079	0.097	0.044	0.063	8.72811e-06	0.586	19.738
genus Prevotella7 id.11182	rs12124567	C	T	0.121	-0.045	0.258	0.266	0.026	0.042	4.8415e-06	0.282	21.309
genus Prevotella7 id.11182	rs12195431	T	C	0.115	-0.017	0.632	0.628	0.025	0.039	6.42407e-06	0.661	20.225
genus Prevotella7 id.11182	rs2240542	A	C	0.139	-0.008	0.201	0.191	0.03	0.048	2.86847e-06	0.868	21.941
genus Prevotella7 id.11182	rs2918132	C	A	0.155	-0.036	0.18	0.129	0.032	0.055	6.2157e-07	0.517	24.199
genus Prevotella7 id.11182	rs430270	A	C	-0.144	-0.01	0.185	0.201	0.032	0.046	7.51052e-06	0.834	20.888
genus Prevotella7 id.11182	rs57404562	T	C	-0.124	0.037	0.273	0.35	0.028	0.039	9.71717e-06	0.346	19.71
genus Prevotella7 id.11182	rs79263163	A	G	-0.158	0.077	0.171	0.113	0.034	0.059	2.06685e-06	0.193	22.127
genus Prevotella7 id.11182	rs9426434	G	A	0.133	0.03	0.25	0.204	0.028	0.046	1.9006e-06	0.519	23.33
genus Prevotella9 id.11183	rs9608249	T	C	0.171	-0.025	0.085	0.111	0.035	0.06	1.24388e-06	0.679	24.231
genus Prevotella9 id.11183	rs9959718	C	T	-0.141	-0.127	0.083	0.077	0.03	0.071	2.02554e-06	0.071	22.855
genus Prevotella9 id.11183	rs111509883	A	G	0.208	-0.165	0.047	0.057	0.044	0.081	2.81722e-06	0.041	22.323
genus Prevotella9 id.11183	rs11685699	T	C	0.079	0.037	0.157	0.236	0.018	0.044	7.39078e-06	0.403	19.562
genus Prevotella9 id.11183	rs117271932	G	A	0.076	0.08	0.219	0.272	0.017	0.042	5.29078e-06	0.058	21.075
genus Prevotella9 id.11183	rs12648235	C	T	-0.106	0.032	0.881	0.943	0.024	0.08	8.1298e-06	0.693	19.713
genus Prevotella9 id.11183	rs1304512	A	G	0.084	-0.164	0.179	0.148	0.019	0.052	8.9714e-06	0.002	19.802
genus Prevotella9 id.11183	rs2104588	G	A	0.072	-0.028	0.692	0.685	0.015	0.04	1.68896e-06	0.48	22.84
genus Prevotella9 id.11183	rs2495052	G	T	0.064	-0.004	0.364	0.366	0.014	0.039	8.5844e-06	0.923	19.713
genus Prevotella9 id.11183	rs2683313	C	T	-0.082	0.05	0.135	0.189	0.018	0.048	8.93305e-06	0.289	20.455
genus Prevotella9 id.11183	rs4968431	T	C	-0.176	0.021	0.071	0.06	0.039	0.083	8.78294e-06	0.8	20.088
genus Prevotella9 id.11183	rs7237249	T	C	-0.092	0.052	0.173	0.215	0.019	0.046	2.04e-06	0.257	22.454
genus Prevotella9 id.11183	rs72815774	T	C	-0.087	-0.004	0.167	0.155	0.02	0.051	7.2835e-06	0.939	19.348
genus Prevotella9 id.11183	rs746764	A	G	-0.078	0.038	0.237	0.218	0.018	0.045	4.61732e-06	0.393	19.565
genus Prevotella9 id.11183	rs7976209	G	A	0.092	-0.104	0.145	0.123	0.02	0.057	6.10408e-06	0.067	20.49
genus Rikenellaceae RC9 gut group id.11191	rs9428102	A	G	0.116	-0.035	0.325	0.275	0.026	0.042	6.28985e-06	0.402	19.695
genus Rikenellaceae RC9 gut group id.11191	rs9613013	T	C	-0.17	-0.029	0.141	0.127	0.037	0.056	6.60998e-06	0.603	21.203
genus Rikenellaceae RC9 gut group id.11191	rs12501673	A	G	-0.158	-0.027	0.129	0.165	0.034	0.05	3.55378e-06	0.595	21.53
genus Rikenellaceae RC9 gut group id.11191	rs17032291	T	C	-0.142	-0.068	0.179	0.132	0.032	0.055	9.44778e-06	0.219	19.28
genus Rikenellaceae RC9 gut group id.11191	rs17582787	T	G	0.172	0.05	0.829	0.837	0.033	0.051	1.55282e-07	0.32	27.825
genus Rikenellaceae RC9 gut group id.11191	rs2074881	C	T	0.136	0.013	0.778	0.765	0.029	0.044	4.42374e-06	0.771	21.641
genus Rikenellaceae RC9 gut group id.11191	rs2900503	A	G	0.118	0.078	0.696	0.675	0.027	0.04	5.45645e-06	0.051	18.958
genus Rikenellaceae RC9 gut group id.11191	rs2998141	G	T	-0.119	-0.067	0.362	0.472	0.026	0.037	4.71726e-06	0.074	20.989
genus Rikenellaceae RC9 gut group id.11191	rs4270579	A	G	0.156	-0.047	0.165	0.133	0.035	0.055	7.9704e-06	0.396	19.883
genus Rikenellaceae RC9 gut group id.11191	rs4717843	G	A	0.174	-0.02	0.129	0.119	0.038	0.057	4.55638e-06	0.732	20.603
genus Rikenellaceae RC9 gut group id.11191	rs7712231	G	A	-0.115	0.036	0.436	0.409	0.025	0.038	4.80806e-06	0.35	21.269
genus Romboutsia id.11347	rs80309088	A	G	-0.062	-0.037	0.348	0.312	0.013	0.04	1.17009e-06	0.356	23.746
genus Romboutsia id.11347	rs9887954	T	C	-0.073	-0.019	0.155	0.227	0.016	0.044	6.48649e-06	0.672	21.086
genus Romboutsia id.11347	rs10279978	C	T	-0.088	-0.054	0.083	0.053	0.02	0.083	5.08124e-06	0.513	19.782
genus Romboutsia id.11347	rs11221428	T	C	-0.215	0.099	0.064	0.02	0.047	0.133	8.52236e-06	0.457	20.49
genus Romboutsia id.11347	rs16843578	G	A	-0.055	-0.003	0.586	0.577	0.012	0.038	5.87665e-06	0.928	20.734
genus Romboutsia id.11347	rs28603357	A	G	-0.071	0.001	0.166	0.138	0.016	0.054	4.65833e-06	0.993	20.541
genus Romboutsia id.11347	rs34302036	A	G	0.092	-0.02	0.092	0.118	0.021	0.058	6.98361e-06	0.731	19.955
genus Romboutsia id.11347	rs62504452	T	G	-0.191	0.207	0.047	0.029	0.042	0.111	5.06559e-06	0.061	20.497
genus Romboutsia id.11347	rs7109293	G	A	-0.13	0.026	0.069	0.079	0.028	0.07	6.70795e-06	0.711	21.344
genus Romboutsia id.11347	rs75200530	A	G	-0.094	-0.015	0.102	0.09	0.021	0.066	7.3697e-06	0.817	20.49
genus Romboutsia id.11347	rs75987356	T	G	0.072	0.032	0.169	0.175	0.016	0.049	9.38469e-06	0.51	19.819
genus Romboutsia id.11347	rs77702691	C	T	0.058	-0.013	0.32	0.336	0.013	0.039	5.75692e-06	0.742	20.694
genus Roseburia id.2012	rs9389266	T	C	0.07	-0.143	0.125	0.135	0.015	0.055	7.3426e-06	0.009	20.618
genus Roseburia id.2012	rs9567264	T	C	-0.098	-0.042	0.061	0.055	0.021	0.082	2.91112e-06	0.607	21.884
genus Roseburia id.2012	rs12740451	C	T	-0.055	0.012	0.62	0.666	0.011	0.039	9.6984e-07	0.757	23.966
genus Roseburia id.2012	rs16910295	T	C	0.049	-0.002	0.46	0.582	0.011	0.038	4.11405e-06	0.969	21.388
genus Roseburia id.2012	rs2160994	T	C	-0.078	-0.069	0.12	0.127	0.017	0.056	8.12587e-06	0.218	20.189
genus Roseburia id.2012	rs2943022	T	C	0.069	0.005	0.157	0.16	0.015	0.051	5.90147e-06	0.915	20.386
genus Roseburia id.2012	rs302266	A	C	0.179	0.012	0.078	0.038	0.04	0.099	9.98964e-06	0.903	19.598
genus Roseburia id.2012	rs329182	C	T	0.074	-0.086	0.087	0.075	0.017	0.07	8.30099e-06	0.219	18.664
genus Roseburia id.2012	rs55858165	A	G	0.05	-0.078	0.599	0.627	0.011	0.038	3.5272e-06	0.041	21.141
genus Roseburia id.2012	rs57466170	C	T	-0.096	0.013	0.076	0.06	0.02	0.078	2.47942e-06	0.873	22.005
genus Roseburia id.2012	rs6445851	C	T	-0.105	-0.033	0.064	0.059	0.023	0.079	7.50205e-06	0.676	20.53
genus Roseburia id.2012	rs6930661	A	C	0.097	-0.071	0.059	0.099	0.021	0.062	9.98321e-06	0.253	20.476
genus Roseburia id.2012	rs75326254	C	T	-0.059	0	0.239	0.18	0.013	0.049	4.75116e-06	0.996	21.73
genus Ruminiclostridium5 id.11355	rs78753150	A	G	-0.055	-0.039	0.315	0.353	0.012	0.039	2.1918e-06	0.316	22.589
genus Ruminiclostridium5 id.11355	rs9300744	T	C	0.082	-0.081	0.137	0.182	0.017	0.048	3.98896e-06	0.092	22.125
genus Ruminiclostridium5 id.11355	rs10827477	C	T	-0.048	0.023	0.52	0.531	0.011	0.038	8.16188e-06	0.544	20.001
genus Ruminiclostridium5 id.11355	rs113753996	T	C	-0.083	-0.049	0.081	0.131	0.018	0.056	3.52574e-06	0.375	21.268
genus Ruminiclostridium5 id.11355	rs1223978	C	A	0.052	0.016	0.438	0.402	0.011	0.038	1.70314e-06	0.671	22.761
genus Ruminiclostridium5 id.11355	rs1492620	T	C	0.052	-0.029	0.34	0.397	0.011	0.038	5.53962e-06	0.438	20.807
genus Ruminiclostridium5 id.11355	rs2482038	G	A	0.049	-0.03	0.453	0.412	0.011	0.038	6.81648e-06	0.423	20.285
genus Ruminiclostridium5 id.11355	rs2791343	A	G	-0.071	0.042	0.092	0.117	0.017	0.058	9.9552e-06	0.465	18.524
genus Ruminiclostridium5 id.11355	rs2833828	G	A	0.093	-0.02	0.081	0.082	0.02	0.069	2.64107e-06	0.768	21.931
genus Ruminiclostridium5 id.11355	rs4955951	A	G	-0.095	-0.026	0.069	0.051	0.019	0.085	1.14623e-06	0.758	24.114
genus Ruminiclostridium5 id.11355	rs6121460	G	A	0.074	0.056	0.88	0.878	0.016	0.058	5.89807e-06	0.332	21.648
genus Ruminiclostridium6 id.11356	rs79968837	T	C	-0.098	0.013	0.086	0.091	0.022	0.065	3.47144e-06	0.843	20.403
genus Ruminiclostridium6 id.11356	rs8053158	A	G	-0.167	0.227	0.036	0.029	0.038	0.112	9.15946e-06	0.041	19.611
genus Ruminiclostridium6 id.11356	rs10829821	A	C	0.063	0.031	0.288	0.223	0.014	0.045	4.64836e-06	0.488	20.565
genus Ruminiclostridium6 id.11356	rs116969552	C	T	0.055	-0.006	0.47	0.409	0.012	0.038	6.40206e-06	0.865	20.429
genus Ruminiclostridium6 id.11356	rs11992182	C	A	0.072	-0.057	0.151	0.141	0.017	0.054	8.99146e-06	0.29	18.954
genus Ruminiclostridium6 id.11356	rs2548459	T	G	0.159	0.133	0.045	0.034	0.032	0.103	1.08648e-06	0.198	24.376
genus Ruminiclostridium6 id.11356	rs35362464	C	T	0.135	0.021	0.948	0.967	0.031	0.104	3.39414e-06	0.837	18.869
genus Ruminiclostridium6 id.11356	rs61060922	T	C	0.119	-0.123	0.08	0.048	0.026	0.088	9.30208e-06	0.159	20.18
genus Ruminiclostridium6 id.11356	rs663262	T	G	0.201	-0.08	0.077	0.051	0.041	0.085	1.07696e-06	0.351	24.428
genus Ruminiclostridium6 id.11356	rs67479537	T	G	0.136	-0.116	0.06	0.036	0.03	0.102	4.9537e-06	0.253	21.102
genus Ruminiclostridium6 id.11356	rs71414120	T	C	0.059	0.03	0.318	0.273	0.013	0.042	7.28887e-06	0.479	19.725
genus Ruminiclostridium6 id.11356	rs72991535	A	G	0.074	-0.004	0.167	0.248	0.015	0.043	1.29587e-06	0.922	23.121
genus Ruminiclostridium6 id.11356	rs73176030	G	A	0.055	-0.032	0.427	0.436	0.013	0.038	8.57946e-06	0.395	19.524
genus Ruminiclostridium6 id.11356	rs77193512	G	A	0.116	0.066	0.056	0.059	0.024	0.079	1.66054e-06	0.407	22.824
genus Ruminiclostridium6 id.11356	rs792058	A	C	-0.08	-0.032	0.124	0.085	0.018	0.067	7.10133e-06	0.636	20.709
genus Ruminiclostridium9 id.11357	rs79968172	G	T	0.057	-0.005	0.311	0.271	0.012	0.042	3.14869e-06	0.897	21.73
genus Ruminiclostridium9 id.11357	rs9555756	C	A	-0.059	0.06	0.793	0.794	0.013	0.046	4.86598e-06	0.189	20.035
genus Ruminiclostridium9 id.11357	rs12040548	C	T	0.051	0.02	0.415	0.46	0.011	0.037	7.06903e-06	0.59	20.501
genus Ruminiclostridium9 id.11357	rs6082461	T	C	0.053	0.026	0.32	0.317	0.012	0.04	7.91571e-06	0.513	19.947
genus Ruminiclostridium9 id.11357	rs7137760	T	C	0.094	0.22	0.091	0.073	0.021	0.072	7.58281e-06	0.002	20.207
genus Ruminiclostridium9 id.11357	rs74303178	G	A	0.095	0.105	0.93	0.928	0.02	0.072	2.55994e-06	0.147	23.254
genus Ruminiclostridium9 id.11357	rs78191726	T	C	0.07	-0.028	0.145	0.148	0.015	0.053	4.65961e-06	0.6	20.393
genus Ruminiclostridium9 id.11357	rs918449	C	T	-0.072	0.026	0.168	0.182	0.016	0.048	8.71967e-06	0.598	20.187
genus Ruminococcaceae NK4A214 group id.11358	rs9522712	T	C	-0.053	0.041	0.609	0.691	0.012	0.041	6.58977e-06	0.322	19.778
genus Ruminococcaceae NK4A214 group id.11358	rs9809789	G	A	-0.086	-0.08	0.134	0.158	0.017	0.052	3.66277e-07	0.12	25.811
genus Ruminococcaceae NK4A214 group id.11358	rs11241747	C	T	0.055	0.073	0.634	0.637	0.012	0.039	3.43005e-06	0.059	21.449
genus Ruminococcaceae NK4A214 group id.11358	rs11586410	A	G	-0.053	0.011	0.451	0.379	0.012	0.038	4.87237e-06	0.776	21.033
genus Ruminococcaceae NK4A214 group id.11358	rs12642039	G	T	-0.057	0.026	0.695	0.703	0.013	0.041	8.69221e-06	0.53	20.815
genus Ruminococcaceae NK4A214 group id.11358	rs12731	A	G	0.059	-0.013	0.571	0.638	0.012	0.039	8.15192e-07	0.734	24.309
genus Ruminococcaceae NK4A214 group id.11358	rs13087692	A	G	-0.134	-0.131	0.078	0.107	0.03	0.061	4.72498e-06	0.032	20.532
genus Ruminococcaceae NK4A214 group id.11358	rs136761	T	C	-0.093	-0.062	0.066	0.121	0.02	0.057	4.89024e-06	0.276	20.626
genus Ruminococcaceae NK4A214 group id.11358	rs147475196	C	T	-0.108	-0.026	0.067	0.045	0.023	0.09	4.55187e-06	0.777	22.033
genus Ruminococcaceae NK4A214 group id.11358	rs35559912	A	G	-0.081	-0.111	0.146	0.143	0.016	0.053	2.35185e-07	0.037	26.49
genus Ruminococcaceae NK4A214 group id.11358	rs4814689	T	C	0.062	0.075	0.23	0.203	0.014	0.047	6.58461e-06	0.109	19.995
genus Ruminococcaceae NK4A214 group id.11358	rs5994253	T	C	0.1	-0.057	0.95	0.967	0.024	0.104	9.0494e-06	0.582	17.419
genus Ruminococcaceae NK4A214 group id.11358	rs62027366	T	C	0.108	0.071	0.072	0.061	0.023	0.077	3.23139e-06	0.355	21.262
genus Ruminococcaceae UCG002 id.11360	rs6681678	C	T	-0.069	0	0.138	0.163	0.015	0.051	2.87495e-06	0.993	22.317
genus Ruminococcaceae UCG002 id.11360	rs7573569	C	A	-0.071	0.01	0.183	0.178	0.015	0.049	8.49513e-07	0.831	23.337
genus Ruminococcaceae UCG002 id.11360	rs10916131	G	A	-0.149	-0.011	0.053	0.105	0.034	0.061	7.45109e-06	0.852	18.68
genus Ruminococcaceae UCG002 id.11360	rs10927423	A	G	-0.076	0.008	0.132	0.138	0.016	0.054	7.69148e-06	0.881	21.237
genus Ruminococcaceae UCG002 id.11360	rs10964441	A	G	-0.078	-0.065	0.107	0.068	0.018	0.074	7.18671e-06	0.38	19.577
genus Ruminococcaceae UCG002 id.11360	rs113147300	C	A	-0.19	-0.051	0.058	0.069	0.04	0.074	2.02516e-06	0.493	22.887
genus Ruminococcaceae UCG002 id.11360	rs11607472	G	T	-0.058	0.036	0.281	0.369	0.012	0.039	1.76137e-06	0.35	23.025
genus Ruminococcaceae UCG002 id.11360	rs116974815	A	G	-0.052	0.092	0.418	0.302	0.011	0.041	2.95522e-06	0.023	21.691
genus Ruminococcaceae UCG002 id.11360	rs11750293	C	T	0.073	-0.032	0.087	0.117	0.017	0.058	9.45649e-06	0.579	18.925
genus Ruminococcaceae UCG002 id.11360	rs12463378	G	A	-0.098	0.033	0.089	0.072	0.022	0.073	6.30391e-06	0.651	20.637
genus Ruminococcaceae UCG002 id.11360	rs15256	T	G	-0.077	-0.044	0.121	0.058	0.017	0.08	7.21822e-06	0.586	19.629
genus Ruminococcaceae UCG002 id.11360	rs56030423	G	A	-0.051	-0.018	0.655	0.619	0.011	0.038	7.86122e-06	0.642	19.97
genus Ruminococcaceae UCG002 id.11360	rs57079348	T	C	0.056	-0.063	0.738	0.74	0.013	0.042	9.81296e-06	0.141	19.893
genus Ruminococcaceae UCG002 id.11360	rs6542556	A	C	0.062	-0.008	0.176	0.189	0.014	0.048	1.96897e-06	0.866	21.252
genus Ruminococcaceae UCG002 id.11360	rs6793778	G	A	0.049	-0.002	0.615	0.61	0.011	0.038	9.07382e-06	0.952	19.775
genus Ruminococcaceae UCG002 id.11360	rs7120052	A	C	0.053	0.022	0.677	0.743	0.012	0.043	5.66122e-06	0.61	20.692
genus Ruminococcaceae UCG002 id.11360	rs7249614	A	G	0.164	0.103	0.057	0.026	0.036	0.117	5.1719e-06	0.38	21.074
genus Ruminococcaceae UCG002 id.11360	rs7342369	A	C	-0.071	0.028	0.179	0.207	0.014	0.046	3.28617e-07	0.548	25.626
genus Ruminococcaceae UCG002 id.11360	rs76847269	C	T	-0.089	-0.04	0.091	0.132	0.019	0.055	2.33744e-06	0.468	21.961
genus Ruminococcaceae UCG002 id.11360	rs77564310	A	G	-0.08	0.01	0.106	0.118	0.018	0.058	5.44854e-06	0.86	20.054
genus Ruminococcaceae UCG003 id.11361	rs79016051	C	T	-0.067	-0.009	0.218	0.188	0.014	0.048	4.15547e-06	0.846	21.991
genus Ruminococcaceae UCG003 id.11361	rs882348	T	C	-0.093	0.051	0.101	0.07	0.019	0.074	1.66882e-06	0.488	23.434
genus Ruminococcaceae UCG003 id.11361	rs10490280	G	T	0.073	0.003	0.213	0.221	0.016	0.045	1.6251e-06	0.945	21.83
genus Ruminococcaceae UCG003 id.11361	rs11243416	A	C	-0.063	-0.002	0.28	0.414	0.013	0.038	2.21707e-06	0.952	22.689
genus Ruminococcaceae UCG003 id.11361	rs11613919	C	T	0.055	0.027	0.602	0.599	0.012	0.038	5.78376e-06	0.475	20.465
genus Ruminococcaceae UCG003 id.11361	rs16959793	G	A	-0.055	0.041	0.385	0.373	0.012	0.039	4.38137e-06	0.289	20.995
genus Ruminococcaceae UCG003 id.11361	rs2523124	A	C	-0.063	-0.008	0.305	0.337	0.013	0.039	3.29337e-06	0.848	22.169
genus Ruminococcaceae UCG003 id.11361	rs3013089	G	A	0.077	-0.078	0.149	0.164	0.017	0.05	4.82125e-06	0.122	20.364
genus Ruminococcaceae UCG003 id.11361	rs4452755	G	A	0.059	-0.009	0.468	0.408	0.012	0.038	7.83177e-07	0.822	24.563
genus Ruminococcaceae UCG003 id.11361	rs4532474	A	G	0.103	0.112	0.07	0.098	0.02	0.062	7.86231e-07	0.072	26.22
genus Ruminococcaceae UCG003 id.11361	rs646327	T	C	-0.17	0.125	0.051	0.057	0.032	0.08	1.50952e-07	0.119	28.389
genus Ruminococcaceae UCG003 id.11361	rs6759615	A	G	-0.115	0.018	0.07	0.079	0.025	0.07	7.59259e-06	0.791	21.353
genus Ruminococcaceae UCG004 id.11362	rs73341549	T	G	0.096	0.029	0.141	0.129	0.021	0.056	7.04482e-06	0.605	20.007
genus Ruminococcaceae UCG004 id.11362	rs78720113	G	A	-0.071	0.031	0.271	0.279	0.016	0.041	9.18015e-06	0.448	19.235
genus Ruminococcaceae UCG004 id.11362	rs10976229	G	T	0.134	0.04	0.087	0.094	0.026	0.064	2.09426e-07	0.528	27.083
genus Ruminococcaceae UCG004 id.11362	rs11961899	T	C	0.069	-0.035	0.322	0.346	0.015	0.039	8.19993e-06	0.376	20.132
genus Ruminococcaceae UCG004 id.11362	rs12125734	A	C	-0.08	-0.024	0.221	0.264	0.018	0.043	6.11575e-06	0.58	20.175
genus Ruminococcaceae UCG004 id.11362	rs2248146	G	A	-0.076	-0.009	0.263	0.187	0.016	0.048	4.52054e-06	0.844	21.732
genus Ruminococcaceae UCG004 id.11362	rs3800154	A	C	0.079	0.008	0.44	0.424	0.018	0.038	9.43127e-06	0.832	19.052
genus Ruminococcaceae UCG004 id.11362	rs511258	A	G	0.085	0.07	0.284	0.262	0.016	0.042	7.91061e-08	0.099	29.122
genus Ruminococcaceae UCG004 id.11362	rs550351	A	G	-0.076	0.11	0.217	0.248	0.017	0.043	8.1197e-06	0.011	19.866
genus Ruminococcaceae UCG004 id.11362	rs6769553	G	A	0.116	-0.015	0.127	0.099	0.026	0.07	5.80805e-06	0.835	20.029
genus Ruminococcaceae UCG004 id.11362	rs7569771	T	G	-0.086	0.009	0.781	0.798	0.019	0.047	5.38828e-06	0.85	20.771
genus Ruminococcaceae UCG005 id.11363	rs872501	C	T	-0.065	-0.037	0.831	0.809	0.014	0.047	4.11169e-06	0.437	20.685
genus Ruminococcaceae UCG005 id.11363	rs9818949	A	G	-0.076	-0.079	0.903	0.88	0.017	0.057	8.17354e-06	0.169	20.183
genus Ruminococcaceae UCG005 id.11363	rs10873449	C	T	-0.058	0.029	0.577	0.642	0.011	0.039	4.29804e-07	0.449	25.616
genus Ruminococcaceae UCG005 id.11363	rs10937802	A	G	-0.147	-0.029	0.048	0.075	0.032	0.07	3.21855e-06	0.682	21.516
genus Ruminococcaceae UCG005 id.11363	rs10950694	A	G	0.067	0.1	0.18	0.239	0.014	0.044	3.10277e-06	0.023	21.305
genus Ruminococcaceae UCG005 id.11363	rs114279581	T	C	0.068	0.028	0.177	0.18	0.014	0.048	2.41024e-06	0.561	21.961
genus Ruminococcaceae UCG005 id.11363	rs12288512	G	A	-0.074	0.053	0.152	0.11	0.016	0.06	3.53843e-06	0.374	22.432
genus Ruminococcaceae UCG005 id.11363	rs12458218	G	A	0.189	-0.053	0.06	0.071	0.039	0.073	6.04728e-07	0.463	23.831
genus Ruminococcaceae UCG005 id.11363	rs2893871	C	A	0.087	0.042	0.083	0.097	0.02	0.063	5.3571e-06	0.505	19.495
genus Ruminococcaceae UCG005 id.11363	rs34781347	C	A	0.06	0.002	0.221	0.233	0.013	0.044	4.80773e-06	0.974	20.969
genus Ruminococcaceae UCG005 id.11363	rs72776570	G	A	-0.059	0.021	0.72	0.753	0.013	0.043	2.81022e-06	0.626	21.928
genus Ruminococcaceae UCG005 id.11363	rs7449320	G	A	0.078	0.004	0.126	0.13	0.018	0.055	8.81455e-06	0.942	19.654
genus Ruminococcaceae UCG005 id.11363	rs7555878	C	T	0.123	0.123	0.945	0.943	0.029	0.081	7.46311e-06	0.129	18.411
genus Ruminococcaceae UCG009 id.11366	rs7586445	T	C	-0.093	0.02	0.18	0.218	0.021	0.046	7.97701e-06	0.657	19.934
genus Ruminococcaceae UCG009 id.11366	rs898577	C	T	-0.077	0.049	0.351	0.339	0.017	0.04	4.75488e-06	0.22	21.023
genus Ruminococcaceae UCG009 id.11366	rs113006825	A	G	0.139	0.001	0.106	0.077	0.032	0.071	9.80844e-06	0.989	19.448
genus Ruminococcaceae UCG009 id.11366	rs12508214	A	G	-0.131	-0.005	0.883	0.9	0.026	0.062	1.13287e-06	0.941	24.846
genus Ruminococcaceae UCG009 id.11366	rs138460696	G	A	-0.082	-0.037	0.686	0.723	0.017	0.042	3.12486e-06	0.376	21.834
genus Ruminococcaceae UCG009 id.11366	rs1550196	A	G	-0.089	0.051	0.237	0.329	0.019	0.04	4.87742e-06	0.197	21.287
genus Ruminococcaceae UCG009 id.11366	rs2058609	C	T	0.092	0.027	0.194	0.24	0.02	0.043	3.28246e-06	0.539	21.091
genus Ruminococcaceae UCG009 id.11366	rs2192926	T	G	-0.084	-0.04	0.302	0.341	0.017	0.039	1.56246e-06	0.315	23.119
genus Ruminococcaceae UCG009 id.11366	rs4079028	G	A	0.073	-0.023	0.461	0.317	0.017	0.04	8.13055e-06	0.574	19.267
genus Ruminococcaceae UCG009 id.11366	rs4708333	T	G	0.177	-0.026	0.064	0.101	0.038	0.063	9.0099e-06	0.685	22.267
genus Ruminococcaceae UCG009 id.11366	rs6952765	A	G	0.121	-0.02	0.097	0.109	0.028	0.06	9.67208e-06	0.733	19.032
genus Ruminococcaceae UCG009 id.11366	rs758191	T	C	-0.09	0.003	0.187	0.203	0.02	0.047	7.00842e-06	0.952	20.001
genus Ruminococcaceae UCG010 id.11367	rs78410648	A	G	-0.067	0.029	0.723	0.811	0.014	0.048	4.87304e-06	0.543	21.576
genus Ruminococcaceae UCG010 id.11367	rs9558661	C	A	0.059	-0.103	0.548	0.6	0.013	0.038	2.85384e-06	0.007	22.124
genus Ruminococcaceae UCG010 id.11367	rs12597105	A	G	-0.059	0.001	0.476	0.528	0.012	0.037	2.36537e-06	0.99	22.254
genus Ruminococcaceae UCG010 id.11367	rs2820282	C	T	-0.059	0.054	0.489	0.465	0.012	0.037	2.84165e-06	0.147	21.955
genus Ruminococcaceae UCG010 id.11367	rs682403	G	A	-0.166	-0.007	0.058	0.081	0.037	0.068	6.43028e-06	0.914	20.404
genus Ruminococcaceae UCG010 id.11367	rs6958419	T	C	0.057	0.019	0.565	0.487	0.013	0.037	6.8019e-06	0.619	20.264
genus Ruminococcaceae UCG011 id.11368	rs73218807	C	T	0.111	0.104	0.352	0.381	0.024	0.038	6.49606e-06	0.007	20.567
genus Ruminococcaceae UCG011 id.11368	rs7441445	G	A	0.133	0.011	0.218	0.251	0.028	0.043	2.81235e-06	0.794	22.143
genus Ruminococcaceae UCG011 id.11368	rs10274562	C	T	-0.121	-0.008	0.275	0.382	0.025	0.038	1.51985e-06	0.831	23.521
genus Ruminococcaceae UCG011 id.11368	rs12636310	A	C	-0.182	-0.038	0.134	0.208	0.034	0.046	7.04417e-08	0.41	28.774
genus Ruminococcaceae UCG011 id.11368	rs12724320	T	C	0.109	0.018	0.501	0.523	0.023	0.037	3.18676e-06	0.628	21.79
genus Ruminococcaceae UCG011 id.11368	rs1416041	T	C	-0.112	0.012	0.331	0.413	0.025	0.038	7.74622e-06	0.746	20.169
genus Ruminococcaceae UCG011 id.11368	rs2729556	C	T	-0.152	0.132	0.155	0.108	0.032	0.061	2.06125e-06	0.031	22.963
genus Ruminococcaceae UCG011 id.11368	rs4490371	G	A	-0.185	0.097	0.898	0.907	0.039	0.064	2.36772e-06	0.129	21.96
genus Ruminococcaceae UCG013 id.11370	rs79113084	C	T	0.066	-0.027	0.181	0.236	0.014	0.044	4.72585e-06	0.548	20.867
genus Ruminococcaceae UCG013 id.11370	rs9729514	G	A	0.068	-0.034	0.163	0.186	0.015	0.048	1.67954e-06	0.475	22.134
genus Ruminococcaceae UCG013 id.11370	rs11581881	T	C	-0.086	0.027	0.082	0.078	0.019	0.07	8.603e-06	0.701	20.445
genus Ruminococcaceae UCG013 id.11370	rs12189346	G	A	-0.061	0.016	0.179	0.249	0.013	0.043	4.19382e-06	0.708	21.581
genus Ruminococcaceae UCG013 id.11370	rs12336782	C	T	-0.066	-0.012	0.313	0.25	0.012	0.043	2.553e-08	0.781	31.19
genus Ruminococcaceae UCG013 id.11370	rs12485353	A	C	0.111	0.004	0.061	0.063	0.024	0.077	4.15499e-06	0.963	21.549
genus Ruminococcaceae UCG013 id.11370	rs12781711	G	A	-0.049	-0.084	0.464	0.397	0.011	0.038	8.43782e-06	0.027	19.768
genus Ruminococcaceae UCG013 id.11370	rs16918863	T	G	-0.06	0.042	0.793	0.806	0.013	0.047	6.46205e-06	0.375	20.609
genus Ruminococcaceae UCG013 id.11370	rs2730183	T	C	-0.094	0.074	0.093	0.071	0.02	0.073	2.55399e-06	0.312	22.069
genus Ruminococcaceae UCG013 id.11370	rs4385846	G	T	0.195	0.039	0.037	0.041	0.042	0.094	3.34981e-06	0.68	21.732
genus Ruminococcaceae UCG013 id.11370	rs75088940	A	G	0.05	-0.018	0.611	0.643	0.011	0.039	8.16263e-06	0.644	19.771
genus Ruminococcaceae UCG013 id.11370	rs76973485	T	C	0.105	0.006	0.069	0.081	0.023	0.068	9.54707e-06	0.936	20.086
genus Ruminococcaceae UCG014 id.11371	rs7784330	T	C	0.082	-0.058	0.881	0.926	0.019	0.072	9.96323e-06	0.419	19.414
genus Ruminococcaceae UCG014 id.11371	rs9313055	G	A	0.066	0.033	0.816	0.815	0.015	0.049	9.7618e-06	0.499	19.611
genus Ruminococcaceae UCG014 id.11371	rs10495392	C	T	-0.122	-0.048	0.069	0.055	0.026	0.082	2.39701e-06	0.561	22.032
genus Ruminococcaceae UCG014 id.11371	rs10791168	T	C	-0.188	-0.011	0.054	0.113	0.039	0.059	4.62328e-07	0.857	23.727
genus Ruminococcaceae UCG014 id.11371	rs10941294	T	G	0.058	-0.049	0.39	0.417	0.012	0.038	1.21143e-06	0.188	23.699
genus Ruminococcaceae UCG014 id.11371	rs115777838	C	T	-0.069	0.022	0.192	0.147	0.016	0.053	9.80438e-06	0.684	19.428
genus Ruminococcaceae UCG014 id.11371	rs12638134	G	A	0.139	0.098	0.073	0.062	0.03	0.078	2.9128e-06	0.208	21.675
genus Ruminococcaceae UCG014 id.11371	rs34402072	T	C	0.067	0.024	0.252	0.212	0.014	0.046	2.4119e-06	0.594	23.075
genus Ruminococcaceae UCG014 id.11371	rs56105232	G	A	-0.099	-0.091	0.088	0.075	0.022	0.072	6.71754e-06	0.205	21.008
genus Ruminococcaceae UCG014 id.11371	rs72809222	A	G	-0.053	0.001	0.403	0.395	0.012	0.038	9.75461e-06	0.971	19.582
genus Ruminococcaceae UCG014 id.11371	rs73186226	C	T	0.06	0.057	0.326	0.239	0.013	0.044	1.90222e-06	0.196	22.559
genus Ruminococcus1 id.11373	rs853612	A	G	0.052	0.059	0.344	0.36	0.012	0.039	8.09245e-06	0.128	19.949
genus Ruminococcus1 id.11373	rs995642	G	T	-0.073	-0.048	0.151	0.159	0.016	0.051	4.72683e-06	0.35	20.686
genus Ruminococcus1 id.11373	rs10167839	C	T	0.1	0.028	0.092	0.07	0.021	0.073	1.96336e-06	0.704	22.271
genus Ruminococcus1 id.11373	rs11783695	C	T	-0.115	0.03	0.059	0.077	0.026	0.07	8.74138e-06	0.673	19.554
genus Ruminococcus1 id.11373	rs17781867	T	C	-0.061	-0.016	0.25	0.277	0.013	0.042	5.05918e-06	0.71	20.444
genus Ruminococcus1 id.11373	rs3819978	T	C	-0.054	0.022	0.603	0.643	0.012	0.039	3.38361e-06	0.569	21.331
genus Ruminococcus1 id.11373	rs6105066	A	G	0.083	0.008	0.089	0.091	0.017	0.065	6.47978e-07	0.9	23.558
genus Ruminococcus1 id.11373	rs6493760	C	T	0.053	-0.014	0.377	0.44	0.011	0.037	2.55611e-06	0.706	21.949
genus Ruminococcus1 id.11373	rs7117576	G	A	0.125	0.029	0.071	0.102	0.028	0.062	5.23106e-06	0.639	20.023
genus Ruminococcus1 id.11373	rs7583465	G	A	0.167	0.086	0.043	0.052	0.037	0.086	5.11423e-06	0.317	20.754
genus Ruminococcus2 id.11374	rs78572139	A	C	-0.063	0.012	0.191	0.221	0.014	0.045	9.78949e-06	0.783	19.725
genus Ruminococcus2 id.11374	rs78613526	T	C	-0.067	0.077	0.787	0.807	0.014	0.047	2.142e-06	0.103	22.569
genus Ruminococcus2 id.11374	rs12406309	G	T	0.084	-0.113	0.116	0.053	0.018	0.084	5.28433e-06	0.18	20.753
genus Ruminococcus2 id.11374	rs12986628	T	G	0.2	-0.118	0.048	0.049	0.044	0.086	3.62928e-06	0.171	20.731
genus Ruminococcus2 id.11374	rs1819812	T	G	-0.052	0.079	0.546	0.576	0.012	0.038	7.58892e-06	0.037	20.122
genus Ruminococcus2 id.11374	rs2368224	G	A	0.057	-0.021	0.72	0.72	0.012	0.042	4.22114e-06	0.616	21.591
genus Ruminococcus2 id.11374	rs2846589	A	G	0.055	0.01	0.364	0.323	0.012	0.04	5.79923e-06	0.799	20.682
genus Ruminococcus2 id.11374	rs2997412	C	T	0.084	0.089	0.139	0.186	0.018	0.048	5.40132e-06	0.067	21.086
genus Ruminococcus2 id.11374	rs4400279	C	A	0.087	-0.012	0.102	0.075	0.019	0.071	8.0059e-06	0.87	20.937
genus Ruminococcus2 id.11374	rs4799823	A	G	0.072	0.047	0.151	0.211	0.016	0.046	4.18177e-06	0.301	20.266
genus Ruminococcus2 id.11374	rs55707116	T	C	-0.052	0.005	0.369	0.506	0.012	0.037	6.78938e-06	0.89	19.977
genus Ruminococcus2 id.11374	rs58681734	T	G	0.084	-0.099	0.158	0.181	0.018	0.049	3.95294e-06	0.044	22.49
genus Ruminococcus2 id.11374	rs61791565	G	A	0.062	0.015	0.293	0.378	0.013	0.039	1.98052e-06	0.691	22.962
genus Ruminococcus2 id.11374	rs75140805	G	A	-0.103	0.031	0.083	0.044	0.024	0.091	9.42128e-06	0.731	19.127
genus Ruminococcus2 id.11374	rs7635831	A	G	-0.193	-0.01	0.073	0.093	0.039	0.064	3.31184e-07	0.876	24.185
genus Ruminococcus gauvreauii group id.11342	rs7693984	A	G	-0.061	0.078	0.689	0.711	0.013	0.041	3.38213e-06	0.058	21.859
genus Ruminococcus gauvreauii group id.11342	rs78120384	A	G	0.096	0.02	0.073	0.085	0.021	0.067	5.03721e-06	0.763	20.031
genus Ruminococcus gauvreauii group id.11342	rs10931481	C	T	0.111	0.044	0.095	0.069	0.024	0.076	4.49376e-06	0.564	21.134
genus Ruminococcus gauvreauii group id.11342	rs12079579	C	T	0.059	0.041	0.381	0.393	0.012	0.038	1.85964e-06	0.285	22.342
genus Ruminococcus gauvreauii group id.11342	rs12539819	A	G	-0.068	0.052	0.297	0.231	0.013	0.044	2.46371e-07	0.242	25.548
genus Ruminococcus gauvreauii group id.11342	rs1391597	G	A	-0.058	-0.034	0.666	0.652	0.013	0.039	5.10352e-06	0.391	20.607
genus Ruminococcus gauvreauii group id.11342	rs2047242	C	A	-0.057	0.03	0.562	0.581	0.012	0.038	5.27716e-06	0.433	21.074
genus Ruminococcus gauvreauii group id.11342	rs2105937	A	G	0.065	-0.041	0.732	0.722	0.014	0.041	2.27463e-06	0.328	22.165
genus Ruminococcus gauvreauii group id.11342	rs2166943	G	A	0.095	0.046	0.881	0.905	0.021	0.063	5.53669e-06	0.466	20.318
genus Ruminococcus gauvreauii group id.11342	rs289410	T	G	0.121	-0.057	0.06	0.117	0.024	0.059	2.90764e-07	0.336	25.73
genus Ruminococcus gauvreauii group id.11342	rs431418	C	A	0.074	-0.016	0.143	0.239	0.017	0.044	7.48032e-06	0.719	18.857
genus Ruminococcus gauvreauii group id.11342	rs71386687	G	A	-0.062	-0.003	0.592	0.605	0.013	0.038	8.49122e-07	0.946	24.31
genus Ruminococcus gnavus group id.14376	rs73802842	A	G	0.115	0.004	0.112	0.197	0.025	0.047	6.94864e-06	0.94	20.927
genus Ruminococcus gnavus group id.14376	rs9870933	T	C	-0.14	-0.079	0.071	0.116	0.032	0.059	5.00876e-06	0.18	19.294
genus Ruminococcus gnavus group id.14376	rs11597105	C	T	0.09	-0.044	0.291	0.288	0.02	0.041	3.09628e-06	0.279	21.071
genus Ruminococcus gnavus group id.14376	rs11864644	G	A	-0.085	0.005	0.305	0.28	0.019	0.042	7.11803e-06	0.908	20.302
genus Ruminococcus gnavus group id.14376	rs12136548	G	A	-0.127	-0.046	0.181	0.184	0.023	0.048	5.61009e-08	0.341	29.657
genus Ruminococcus gnavus group id.14376	rs12989336	A	C	0.091	-0.078	0.614	0.669	0.018	0.04	7.40952e-07	0.048	24.585
genus Ruminococcus gnavus group id.14376	rs13163520	G	A	0.116	0.079	0.88	0.871	0.025	0.055	2.6652e-06	0.152	21.679
genus Ruminococcus gnavus group id.14376	rs2909242	T	C	0.09	-0.007	0.755	0.722	0.02	0.042	9.11633e-06	0.873	19.766
genus Ruminococcus gnavus group id.14376	rs3124783	T	C	0.185	-0.1	0.071	0.042	0.04	0.093	3.49526e-06	0.282	21.858
genus Ruminococcus gnavus group id.14376	rs4388134	T	C	0.144	-0.023	0.083	0.115	0.033	0.059	6.62995e-06	0.69	19.555
genus Ruminococcus gnavus group id.14376	rs62167033	A	C	-0.105	-0.002	0.185	0.133	0.023	0.055	2.73703e-06	0.97	20.931
genus Ruminococcus gnavus group id.14376	rs78399089	T	C	0.085	0.005	0.477	0.523	0.018	0.037	1.66027e-06	0.894	23.11
genus Ruminococcus torques group id.14377	rs934940	A	G	-0.168	0.008	0.03	0.022	0.039	0.129	2.68714e-06	0.948	18.528
genus Ruminococcus torques group id.14377	rs9872758	C	A	0.051	0.001	0.318	0.289	0.011	0.041	8.36874e-06	0.986	20.092
genus Ruminococcus torques group id.14377	rs10904297	A	G	0.075	0.056	0.14	0.106	0.015	0.061	2.77249e-06	0.359	23.708
genus Ruminococcus torques group id.14377	rs10967781	C	T	-0.052	0.011	0.699	0.76	0.012	0.044	8.1343e-06	0.803	19.612
genus Ruminococcus torques group id.14377	rs12434631	T	C	-0.061	-0.017	0.44	0.339	0.011	0.039	2.21335e-08	0.663	31.281
genus Ruminococcus torques group id.14377	rs1475330	T	C	0.065	-0.006	0.176	0.163	0.014	0.051	4.05247e-06	0.901	21.011
genus Ruminococcus torques group id.14377	rs35866622	T	G	-0.152	-0.328	0.053	0.017	0.034	0.144	6.06876e-06	0.023	20.357
genus Ruminococcus torques group id.14377	rs4073731	G	A	0.049	0.019	0.519	0.49	0.011	0.037	3.49526e-06	0.604	21.016
genus Ruminococcus torques group id.14377	rs77034621	G	A	-0.048	-0.051	0.457	0.359	0.011	0.039	9.64828e-06	0.189	20.021
genus Sellimonas id.14369	rs8080469	T	C	-0.163	-0.047	0.168	0.175	0.036	0.049	7.20775e-06	0.342	20.779
genus Sellimonas id.14369	rs8141465	T	C	0.167	0.023	0.216	0.26	0.034	0.045	7.61746e-07	0.615	24.334
genus Sellimonas id.14369	rs113379006	C	A	0.126	-0.015	0.609	0.615	0.026	0.038	1.02698e-06	0.694	24.146
genus Sellimonas id.14369	rs13417181	A	C	0.243	-0.02	0.061	0.061	0.053	0.078	3.97805e-06	0.799	21.282
genus Sellimonas id.14369	rs2016057	A	C	0.127	0.013	0.549	0.466	0.025	0.038	4.46355e-07	0.721	25.767
genus Sellimonas id.14369	rs2187447	A	G	0.132	0.01	0.252	0.301	0.029	0.041	8.39363e-06	0.804	20.624
genus Sellimonas id.14369	rs2371572	G	A	0.137	0.075	0.761	0.789	0.03	0.046	4.94846e-06	0.099	20.663
genus Sellimonas id.14369	rs41816	C	T	0.154	-0.021	0.838	0.813	0.034	0.048	6.12774e-06	0.664	20.559
genus Sellimonas id.14369	rs4600608	T	C	-0.124	-0.004	0.33	0.336	0.027	0.039	3.71997e-06	0.929	21.243
genus Senegalimassilia id.11160	rs553697	C	T	0.186	0.025	0.07	0.041	0.04	0.095	8.05434e-06	0.794	21.413
genus Senegalimassilia id.11160	rs56203279	C	A	0.081	0.017	0.428	0.41	0.017	0.038	2.63463e-06	0.661	22.575
genus Senegalimassilia id.11160	rs10036909	A	C	-0.11	-0.053	0.126	0.079	0.025	0.069	8.90574e-06	0.444	19.569
genus Senegalimassilia id.11160	rs11787826	C	T	0.078	0.079	0.374	0.362	0.018	0.039	9.50298e-06	0.041	19.565
genus Senegalimassilia id.11160	rs1990708	A	G	-0.079	0.011	0.542	0.571	0.017	0.038	4.18013e-06	0.765	21.58
genus Slackia id.825	rs2017373	G	A	-0.095	0.01	0.717	0.711	0.021	0.042	7.69591e-06	0.818	20.258
genus Slackia id.825	rs7225245	A	G	0.09	0.056	0.309	0.342	0.019	0.039	2.62869e-06	0.153	22.394
genus Slackia id.825	rs10409783	C	T	-0.123	-0.04	0.143	0.13	0.026	0.055	2.71181e-06	0.47	21.788
genus Slackia id.825	rs12440440	T	C	-0.156	-0.004	0.064	0.042	0.035	0.093	8.05954e-06	0.967	20.008
genus Slackia id.825	rs16894137	G	A	0.091	0.015	0.69	0.695	0.019	0.041	2.40924e-06	0.712	22.331
genus Slackia id.825	rs35156985	C	T	0.093	0.031	0.371	0.294	0.019	0.041	6.07002e-07	0.445	25.025
genus Streptococcus id.1853	rs4492265	A	G	-0.052	-0.002	0.43	0.362	0.011	0.039	3.30704e-06	0.967	21.643
genus Streptococcus id.1853	rs8901	G	A	0.107	-0.046	0.075	0.062	0.023	0.077	3.59484e-06	0.55	22.008
genus Streptococcus id.1853	rs10448310	A	G	-0.07	-0.069	0.191	0.139	0.014	0.053	1.28632e-06	0.2	23.421
genus Streptococcus id.1853	rs11720390	A	G	-0.079	0.025	0.128	0.109	0.017	0.063	3.04096e-06	0.687	21.649
genus Streptococcus id.1853	rs11764382	A	G	-0.06	0.073	0.748	0.813	0.013	0.048	2.44068e-06	0.131	21.656
genus Streptococcus id.1853	rs17708276	T	G	0.093	-0.038	0.099	0.066	0.021	0.076	6.51478e-06	0.616	20.043
genus Subdoligranulum id.2070	rs1918540	T	C	-0.051	0.027	0.368	0.414	0.011	0.038	2.10155e-06	0.472	22.5
genus Subdoligranulum id.2070	rs71481756	T	C	0.052	-0.008	0.72	0.788	0.012	0.045	8.37954e-06	0.857	19.491
genus Subdoligranulum id.2070	rs10065321	C	A	-0.053	0.002	0.369	0.33	0.011	0.04	2.07888e-06	0.956	22.825
genus Subdoligranulum id.2070	rs10497836	G	A	0.049	-0.042	0.437	0.391	0.011	0.038	6.7214e-06	0.273	20.372
genus Subdoligranulum id.2070	rs12590825	C	T	-0.104	0.063	0.056	0.116	0.023	0.058	2.71725e-06	0.277	20.365
genus Subdoligranulum id.2070	rs1667315	C	T	0.107	-0.057	0.074	0.075	0.023	0.072	4.50557e-06	0.43	20.947
genus Subdoligranulum id.2070	rs2114677	G	T	0.054	-0.006	0.758	0.748	0.012	0.043	3.8675e-06	0.889	20.9
genus Subdoligranulum id.2070	rs2171249	G	A	-0.166	0.08	0.958	0.968	0.036	0.105	2.18404e-06	0.448	21.576
genus Subdoligranulum id.2070	rs3761728	C	T	0.074	0.125	0.878	0.858	0.016	0.053	2.80666e-06	0.019	22.702
genus Subdoligranulum id.2070	rs4347804	T	C	-0.072	0.057	0.111	0.148	0.016	0.052	7.5216e-06	0.276	20.613
genus Subdoligranulum id.2070	rs6555306	G	T	-0.143	-0.008	0.04	0.082	0.031	0.067	7.41396e-06	0.912	21.268
genus Sutterella id.2896	rs75158211	G	A	0.074	0.017	0.841	0.862	0.016	0.054	7.19946e-06	0.753	20.504
genus Sutterella id.2896	rs76528319	T	G	-0.069	-0.027	0.216	0.162	0.015	0.051	6.4986e-06	0.591	20.677
genus Sutterella id.2896	rs1145877	A	G	-0.072	-0.07	0.221	0.248	0.015	0.043	2.72986e-06	0.103	22.425
genus Sutterella id.2896	rs11591622	T	C	-0.146	0.073	0.055	0.076	0.031	0.071	3.2802e-06	0.301	22.569
genus Sutterella id.2896	rs13173038	A	G	-0.058	-0.053	0.622	0.626	0.013	0.039	7.96948e-06	0.173	19.947
genus Sutterella id.2896	rs143438747	T	C	-0.058	-0.034	0.623	0.625	0.013	0.039	6.63056e-06	0.383	20.08
genus Sutterella id.2896	rs2050185	G	A	0.069	0.044	0.229	0.264	0.015	0.042	5.51849e-06	0.303	21.585
genus Sutterella id.2896	rs607327	A	G	0.062	0.067	0.323	0.262	0.013	0.042	2.35771e-06	0.111	22.215
genus Sutterella id.2896	rs62501473	T	G	-0.059	0.037	0.299	0.354	0.013	0.039	8.22773e-06	0.342	19.607
genus Terrisporobacter id.11348	rs7499539	C	T	0.226	0.033	0.056	0.038	0.045	0.097	4.15786e-07	0.735	24.794
genus Terrisporobacter id.11348	rs9350083	C	A	0.078	-0.034	0.581	0.585	0.017	0.038	8.95014e-06	0.364	19.72
genus Terrisporobacter id.11348	rs1883097	A	C	0.081	-0.022	0.566	0.601	0.018	0.038	3.97137e-06	0.557	21.428
genus Terrisporobacter id.11348	rs2569953	G	T	0.135	-0.233	0.115	0.06	0.03	0.079	7.93707e-06	0.003	19.975
genus Terrisporobacter id.11348	rs2872237	T	C	0.091	-0.018	0.233	0.292	0.021	0.042	8.48106e-06	0.676	19.718
genus Turicibacter id.2162	rs58405430	T	C	-0.105	-0.05	0.096	0.172	0.023	0.049	2.30978e-06	0.316	21.292
genus Turicibacter id.2162	rs7184125	C	T	-0.112	0.108	0.08	0.085	0.025	0.068	7.37106e-06	0.11	20.208
genus Turicibacter id.2162	rs11054680	T	C	0.111	-0.097	0.107	0.151	0.023	0.052	8.66603e-07	0.063	24.145
genus Turicibacter id.2162	rs11666533	A	G	0.17	0.061	0.053	0.053	0.032	0.083	7.00971e-08	0.46	28.994
genus Turicibacter id.2162	rs12603364	T	C	-0.096	-0.022	0.173	0.152	0.021	0.052	3.95585e-06	0.672	21.245
genus Turicibacter id.2162	rs149744580	A	G	0.076	-0.053	0.777	0.751	0.017	0.043	5.63313e-06	0.225	20.964
genus Turicibacter id.2162	rs2834977	G	A	-0.121	0.021	0.097	0.058	0.027	0.079	5.31912e-06	0.796	20.322
genus Turicibacter id.2162	rs2952020	T	C	-0.115	-0.022	0.116	0.073	0.024	0.072	2.8053e-06	0.761	22.868
genus Turicibacter id.2162	rs3734633	G	A	-0.073	0.155	0.332	0.306	0.016	0.04	5.7666e-06	0	20.85
genus Tyzzerella3 id.11335	rs55756211	C	T	0.122	-0.039	0.157	0.109	0.027	0.06	8.85442e-06	0.513	19.847
genus Tyzzerella3 id.11335	rs7199484	A	G	-0.216	0.056	0.067	0.047	0.048	0.089	6.17675e-06	0.528	20.519
genus Tyzzerella3 id.11335	rs10898797	T	G	0.144	0.086	0.874	0.898	0.032	0.063	7.90788e-06	0.169	20.429
genus Tyzzerella3 id.11335	rs112102233	T	C	-0.14	0.031	0.152	0.079	0.027	0.069	5.87814e-07	0.655	26.106
genus Tyzzerella3 id.11335	rs1232220	G	A	0.159	-0.043	0.08	0.108	0.035	0.06	6.76394e-06	0.481	20.252
genus Tyzzerella3 id.11335	rs17706273	T	C	-0.117	0.043	0.199	0.129	0.025	0.055	3.09272e-06	0.439	21.902
genus Tyzzerella3 id.11335	rs191093	A	G	-0.114	-0.012	0.207	0.278	0.024	0.042	1.33549e-06	0.772	22.964
genus Tyzzerella3 id.11335	rs4904512	T	G	0.132	0.056	0.285	0.273	0.022	0.042	3.7405e-09	0.186	35.412
genus Tyzzerella3 id.11335	rs55799124	C	T	-0.141	0.056	0.115	0.094	0.031	0.064	4.15375e-06	0.38	21.331
genus Tyzzerella3 id.11335	rs67476743	T	C	0.144	0.029	0.101	0.12	0.03	0.057	1.76121e-06	0.607	22.838
genus Tyzzerella3 id.11335	rs6920448	T	C	-0.207	0.021	0.043	0.032	0.045	0.105	4.87607e-06	0.84	20.905
genus Tyzzerella3 id.11335	rs7019909	G	T	-0.185	0.112	0.091	0.063	0.038	0.078	1.70675e-06	0.148	23.316
genus Tyzzerella3 id.11335	rs7333521	C	T	-0.131	-0.047	0.878	0.85	0.029	0.052	1.51604e-06	0.367	21.044
unknown genus id.1868	rs75091807	C	T	0.109	0.043	0.103	0.1	0.024	0.062	7.01698e-06	0.482	20.29
unknown genus id.1868	rs7561370	A	G	0.109	0.029	0.087	0.087	0.024	0.066	9.12788e-06	0.662	20.072
unknown genus id.1868	rs1044939	T	C	0.088	-0.102	0.233	0.169	0.017	0.05	1.48235e-07	0.042	27.972
unknown genus id.1868	rs115372687	T	C	-0.081	0.032	0.255	0.295	0.016	0.041	2.60321e-07	0.427	26.204
unknown genus id.1868	rs11709800	C	T	0.064	0.081	0.449	0.458	0.014	0.037	4.54297e-06	0.031	21.088
unknown genus id.1868	rs12634544	A	G	-0.087	0.012	0.18	0.19	0.019	0.047	4.65994e-06	0.798	20.712
unknown genus id.1868	rs12930556	A	G	-0.091	-0.023	0.173	0.143	0.019	0.053	2.29784e-06	0.669	22.504
unknown genus id.1868	rs138437711	G	A	-0.07	0.059	0.336	0.359	0.015	0.039	1.78295e-06	0.133	22.574
unknown genus id.1868	rs17291611	C	T	-0.131	-0.095	0.06	0.09	0.029	0.065	5.43188e-06	0.142	20.697
unknown genus id.1868	rs3010848	G	A	0.068	0.109	0.652	0.76	0.015	0.044	5.52764e-06	0.012	20.86
unknown genus id.1868	rs35947731	T	G	0.085	0.034	0.8	0.807	0.018	0.047	1.98226e-06	0.472	23.151
unknown genus id.1868	rs4848741	A	G	0.227	0.139	0.049	0.028	0.047	0.112	1.61421e-06	0.215	23.554
unknown genus id.2001	rs6595770	A	G	-0.086	-0.015	0.195	0.142	0.018	0.053	1.70306e-06	0.783	22.791
unknown genus id.2001	rs72819830	A	G	0.19	0.011	0.057	0.136	0.043	0.054	6.20126e-06	0.842	19.362
unknown genus id.2001	rs111373036	G	A	0.064	0.022	0.494	0.552	0.014	0.038	6.10942e-06	0.564	20.504
unknown genus id.2001	rs11140959	T	C	0.075	-0.092	0.304	0.266	0.015	0.042	6.72527e-07	0.029	23.991
unknown genus id.2001	rs12696594	G	A	0.094	-0.025	0.17	0.125	0.02	0.056	3.03424e-06	0.66	22.478
unknown genus id.2001	rs2136103	C	T	0.158	-0.065	0.051	0.047	0.036	0.089	8.44812e-06	0.465	19.55
unknown genus id.2001	rs2599390	T	C	-0.081	0.041	0.217	0.268	0.018	0.042	7.48342e-06	0.335	19.853
unknown genus id.2001	rs55736413	A	G	0.134	-0.073	0.059	0.042	0.028	0.092	2.33598e-06	0.429	23.318
unknown genus id.2001	rs58850151	G	T	-0.119	-0.07	0.922	0.95	0.027	0.086	6.25043e-06	0.418	19.935
unknown genus id.2001	rs6516833	A	G	-0.104	0.024	0.137	0.125	0.023	0.057	5.91834e-06	0.673	20.201
unknown genus id.2041	rs7334707	G	A	-0.089	0.041	0.235	0.167	0.019	0.05	4.07587e-06	0.406	21.985
unknown genus id.2041	rs79929882	A	G	0.101	0.078	0.161	0.152	0.022	0.053	9.0663e-06	0.138	20.35
unknown genus id.2041	rs1032598	A	G	0.235	0.058	0.046	0.032	0.049	0.107	1.75344e-06	0.585	22.873
unknown genus id.2041	rs11941716	G	A	-0.074	-0.004	0.606	0.598	0.016	0.039	6.13847e-06	0.921	20.684
unknown genus id.2041	rs16843660	T	C	0.077	-0.03	0.379	0.484	0.016	0.037	1.42899e-06	0.417	23.127
unknown genus id.2041	rs1962916	A	G	0.074	0.026	0.362	0.35	0.017	0.039	8.12307e-06	0.508	19.962
unknown genus id.2041	rs2336448	A	G	-0.076	-0.044	0.346	0.39	0.017	0.038	5.64144e-06	0.257	20.445
unknown genus id.2041	rs249459	G	A	0.109	0.01	0.135	0.188	0.023	0.048	3.69097e-06	0.829	22.497
unknown genus id.2041	rs2651663	T	C	0.128	0.059	0.085	0.048	0.028	0.087	5.37675e-06	0.501	20.698
unknown genus id.2041	rs553072	A	C	0.2	0.023	0.05	0.046	0.042	0.089	2.20602e-06	0.796	22.843
unknown genus id.2041	rs6514318	G	A	0.072	-0.061	0.551	0.617	0.016	0.038	7.72894e-06	0.114	20.5
unknown genus id.2071	rs7187855	T	C	-0.064	-0.023	0.713	0.784	0.014	0.046	5.6607e-06	0.617	20.164
unknown genus id.2071	rs921383	C	A	-0.069	-0.02	0.752	0.75	0.015	0.043	2.40121e-06	0.645	22.485
unknown genus id.2071	rs10200320	A	G	-0.077	0.105	0.179	0.177	0.017	0.049	3.49116e-06	0.032	20.897
unknown genus id.2071	rs11195523	G	A	-0.093	-0.085	0.126	0.192	0.019	0.047	1.68287e-06	0.072	24.144
unknown genus id.2071	rs11684166	A	G	0.109	-0.041	0.924	0.937	0.025	0.077	7.89951e-06	0.595	19.206
unknown genus id.2071	rs11809762	C	T	-0.072	0.091	0.268	0.316	0.014	0.04	2.86207e-07	0.023	25.835
unknown genus id.2071	rs11904514	C	T	-0.077	0.009	0.217	0.204	0.015	0.046	2.33346e-07	0.852	26.187
unknown genus id.2071	rs12147596	C	A	-0.101	0.033	0.096	0.073	0.022	0.072	3.3638e-06	0.65	20.21
unknown genus id.2071	rs16823675	A	G	-0.059	0.04	0.409	0.449	0.013	0.037	7.01148e-06	0.28	20.574
unknown genus id.2071	rs17086536	G	A	-0.062	-0.054	0.292	0.334	0.014	0.04	8.33758e-06	0.174	20.495
unknown genus id.2071	rs2939766	C	T	-0.112	-0.028	0.107	0.095	0.023	0.064	8.39982e-07	0.666	24.485
unknown genus id.2071	rs34985298	T	C	-0.097	0.018	0.079	0.067	0.022	0.074	5.81969e-06	0.806	20.109
unknown genus id.2071	rs35740166	C	T	-0.079	0.01	0.169	0.224	0.018	0.045	9.95543e-06	0.816	19.775
unknown genus id.2071	rs4644504	T	C	-0.092	0.03	0.137	0.111	0.019	0.059	1.59272e-06	0.616	23.549
unknown genus id.2071	rs6007642	T	C	0.112	-0.081	0.105	0.04	0.024	0.096	2.55859e-06	0.395	21.487
unknown genus id.2755	rs72700702	T	C	0.093	0.129	0.182	0.127	0.02	0.056	6.93474e-06	0.021	20.592
unknown genus id.2755	rs76532867	T	C	0.166	0.059	0.068	0.053	0.038	0.083	8.75347e-06	0.481	19.585
unknown genus id.2755	rs11630875	A	G	0.081	-0.068	0.239	0.251	0.018	0.043	8.64769e-06	0.115	20.075
unknown genus id.2755	rs2074723	G	A	0.071	-0.019	0.423	0.435	0.016	0.038	7.36478e-06	0.613	19.776
unknown genus id.826	rs3730086	T	C	0.062	0.026	0.277	0.243	0.014	0.044	9.00347e-06	0.554	19.646
unknown genus id.826	rs7098347	C	T	0.06	0.015	0.291	0.309	0.014	0.04	7.89896e-06	0.709	19.202
unknown genus id.826	rs10060821	A	C	-0.11	-0.024	0.1	0.132	0.023	0.056	1.84757e-06	0.672	23.511
unknown genus id.826	rs10782329	A	G	0.112	0.018	0.094	0.123	0.025	0.058	6.20455e-06	0.757	20.624
unknown genus id.826	rs11257188	A	G	-0.099	0.017	0.097	0.094	0.023	0.064	9.56841e-06	0.795	18.972
unknown genus id.826	rs116151565	A	G	-0.074	-0.084	0.156	0.099	0.016	0.063	5.43701e-06	0.184	20.931
unknown genus id.826	rs13147561	T	C	-0.24	0.289	0.04	0.031	0.048	0.108	2.27777e-07	0.007	25.35
unknown genus id.826	rs142372196	T	C	0.063	0.014	0.749	0.726	0.014	0.042	4.05509e-06	0.732	20.863
unknown genus id.826	rs55922055	A	G	-0.095	-0.037	0.12	0.084	0.021	0.068	2.72214e-06	0.585	21.51
unknown genus id.826	rs599752	T	G	0.068	0.033	0.259	0.702	0.015	0.041	2.43416e-06	0.425	22.206
unknown genus id.826	rs6431586	T	C	0.088	0.06	0.128	0.082	0.019	0.067	2.58476e-06	0.375	21.133
unknown genus id.826	rs66494181	G	T	-0.13	0.091	0.075	0.063	0.026	0.077	9.18142e-07	0.235	24.163
unknown genus id.826	rs72846345	T	C	0.137	-0.028	0.066	0.079	0.032	0.07	8.11652e-06	0.693	18.669
unknown genus id.826	rs740358	G	A	0.076	-0.017	0.193	0.259	0.017	0.043	5.23926e-06	0.696	21.174
unknown genus id.959	rs9571849	T	C	0.104	-0.02	0.605	0.561	0.021	0.038	1.38589e-06	0.588	23.56
unknown genus id.959	rs999857	A	C	-0.135	0.045	0.155	0.18	0.03	0.049	6.49127e-06	0.349	20.439
unknown genus id.959	rs10892421	G	A	-0.092	-0.077	0.456	0.479	0.021	0.037	8.35276e-06	0.04	19.921
unknown genus id.959	rs115909738	T	G	-0.114	0.02	0.187	0.162	0.026	0.051	9.57326e-06	0.699	19.694
unknown genus id.959	rs11691923	A	G	-0.103	0.013	0.696	0.686	0.022	0.04	3.25687e-06	0.754	21.988
unknown genus id.959	rs12261792	T	C	0.095	0.036	0.571	0.614	0.021	0.038	7.92994e-06	0.341	20.156
unknown genus id.959	rs1969793	C	T	-0.132	-0.007	0.898	0.878	0.031	0.057	5.89794e-06	0.91	18.648
unknown genus id.959	rs2317372	T	C	-0.097	0.035	0.592	0.707	0.021	0.042	5.33876e-06	0.415	20.855
unknown genus id.959	rs2831909	T	G	0.181	0.048	0.079	0.119	0.04	0.057	8.79124e-06	0.404	20.456
unknown genus id.959	rs4766410	T	C	0.132	0.046	0.123	0.157	0.028	0.051	3.24795e-06	0.368	22.975
unknown genus id.959	rs66473610	A	G	0.099	0.077	0.355	0.383	0.021	0.038	3.06719e-06	0.044	21.829
genus Veillonella id.2198	rs75285799	A	G	-0.077	-0.058	0.306	0.298	0.016	0.041	2.98092e-06	0.155	22.007
genus Veillonella id.2198	rs9534068	C	T	0.072	-0.008	0.642	0.599	0.016	0.038	3.42129e-06	0.828	21.574
genus Veillonella id.2198	rs1882878	A	G	0.107	0.036	0.097	0.1	0.024	0.062	5.5143e-06	0.562	20.397
genus Veillonella id.2198	rs2013594	C	T	-0.076	-0.045	0.334	0.307	0.016	0.041	3.65452e-06	0.267	21.73
genus Veillonella id.2198	rs55807413	G	A	-0.07	-0.021	0.576	0.611	0.015	0.039	5.49693e-06	0.589	20.852
genus Veillonella id.2198	rs62376424	A	G	-0.069	0.025	0.424	0.335	0.015	0.039	4.65693e-06	0.521	21.135
genus Victivallis id.2256	rs6656807	G	A	0.131	-0.067	0.277	0.311	0.028	0.04	2.76707e-06	0.095	22.312
genus Victivallis id.2256	rs742016	A	C	-0.178	-0.017	0.121	0.085	0.037	0.067	2.54132e-06	0.799	22.589
genus Victivallis id.2256	rs11899949	C	T	-0.134	-0.06	0.755	0.81	0.029	0.048	7.65244e-06	0.208	21.244
genus Victivallis id.2256	rs12512543	A	G	-0.138	-0.025	0.224	0.183	0.031	0.048	8.72831e-06	0.607	19.523
genus Victivallis id.2256	rs173120	C	T	0.111	-0.005	0.534	0.544	0.025	0.038	9.93276e-06	0.89	19.672
genus Victivallis id.2256	rs1882775	A	G	-0.153	0.003	0.159	0.139	0.035	0.054	8.15943e-06	0.958	18.853
genus Victivallis id.2256	rs2546432	G	A	0.122	0.003	0.5	0.551	0.025	0.038	8.22224e-07	0.947	24.375
genus Victivallis id.2256	rs342302	C	T	0.117	0.085	0.518	0.52	0.025	0.037	2.75201e-06	0.022	22.284
genus Victivallis id.2256	rs4764863	A	G	-0.159	0.052	0.16	0.129	0.032	0.056	6.25749e-07	0.349	25.249
genus Victivallis id.2256	rs4895919	T	C	-0.119	-0.026	0.305	0.304	0.026	0.04	7.65244e-06	0.519	20.278
order Bacillales id.1674	rs56349194	T	C	-0.116	-0.027	0.413	0.555	0.025	0.038	3.508e-06	0.479	21.902
order Bacillales id.1674	rs911666	C	T	-0.115	-0.085	0.404	0.39	0.025	0.038	5.57353e-06	0.026	21.046
order Bacillales id.1674	rs10233278	A	G	0.206	-0.027	0.08	0.124	0.045	0.056	8.85972e-06	0.628	20.601
order Bacillales id.1674	rs10410917	A	G	0.145	0.032	0.797	0.836	0.032	0.05	5.73456e-06	0.528	20.802
order Bacillales id.1674	rs11034576	A	G	-0.143	-0.05	0.163	0.208	0.032	0.046	5.06209e-06	0.28	20.001
order Bacillales id.1674	rs11207728	G	A	0.141	0.019	0.16	0.186	0.032	0.048	9.87097e-06	0.69	19.531
order Bacillales id.1674	rs11844714	G	A	-0.249	-0.045	0.939	0.914	0.053	0.067	1.97506e-06	0.503	22.387
order Bacillales id.1674	rs1287018	A	G	0.148	0.023	0.184	0.227	0.033	0.045	4.49262e-06	0.611	20.616
order Bacillales id.1674	rs4617108	A	G	-0.164	-0.024	0.162	0.105	0.035	0.061	3.07319e-06	0.693	21.597
order Clostridiales id.1863	rs62640857	G	A	0.084	0.098	0.062	0.053	0.02	0.083	9.9977e-06	0.236	18.42
order Clostridiales id.1863	rs74420793	T	C	0.055	-0.045	0.757	0.748	0.012	0.043	9.62565e-06	0.296	19.456
order Desulfovibrionales id.3156	rs290772	T	C	0.053	0.054	0.427	0.395	0.012	0.038	8.7444e-06	0.16	19.928
order Lactobacillales id.1800	rs6442336	C	A	0.05	0.029	0.39	0.368	0.011	0.039	5.08757e-06	0.447	20.694
order Rhodospirillales id.2667	rs186073	C	A	-0.1	0.065	0.112	0.193	0.022	0.047	6.02033e-06	0.166	20.154
phylum Actinobacteria id.400	rs11627423	C	T	-0.048	0.063	0.495	0.449	0.011	0.037	9.39918e-06	0.095	20.02
phylum Actinobacteria id.400	rs77304857	C	T	0.081	0.019	0.094	0.109	0.018	0.06	5.68787e-06	0.752	20.046
phylum Actinobacteria id.400	rs11766971	T	C	-0.052	0.073	0.278	0.244	0.012	0.043	9.32567e-06	0.092	19.717
phylum Actinobacteria id.400	rs12528285	C	T	0.058	0.031	0.357	0.444	0.011	0.037	2.05145e-07	0.407	27.31
phylum Actinobacteria id.400	rs13192624	C	T	-0.051	0.057	0.645	0.642	0.011	0.039	4.61743e-06	0.141	20.14
phylum Actinobacteria id.400	rs4429415	T	C	0.059	0.005	0.174	0.193	0.013	0.047	9.88325e-06	0.909	19.169
phylum Actinobacteria id.400	rs6496870	G	A	-0.082	-0.008	0.111	0.089	0.017	0.065	6.71243e-07	0.901	24.558
phylum Actinobacteria id.400	rs6743026	G	A	0.084	-0.088	0.072	0.072	0.018	0.072	9.27193e-06	0.224	20.711
phylum Actinobacteria id.400	rs74037001	A	C	0.087	0.023	0.51	0.412	0.011	0.038	1.41351e-14	0.54	58.153
phylum Actinobacteria id.400	rs75211493	T	C	-0.124	0.143	0.063	0.027	0.028	0.115	8.75427e-06	0.211	19.873
phylum Actinobacteria id.400	rs7570971	C	T	-0.049	-0.016	0.442	0.481	0.011	0.037	4.07437e-06	0.666	21.147
phylum Bacteroidetes id.905	rs80124826	T	C	0.048	-0.024	0.453	0.425	0.011	0.038	7.36885e-06	0.526	20.532
phylum Bacteroidetes id.905	rs9833771	G	A	-0.123	0.019	0.053	0.053	0.024	0.083	2.53893e-07	0.816	27.041
phylum Bacteroidetes id.905	rs6586324	A	G	-0.066	0.028	0.17	0.148	0.013	0.052	4.783e-07	0.589	24.762
phylum Bacteroidetes id.905	rs73512608	G	A	0.054	0.04	0.221	0.273	0.012	0.042	9.46651e-06	0.342	19.197
phylum Cyanobacteria id.1500	rs73846128	G	A	0.097	0.129	0.175	0.173	0.022	0.05	8.0863e-06	0.009	19.727
phylum Cyanobacteria id.1500	rs7999780	T	C	0.111	0.046	0.153	0.123	0.025	0.057	8.85727e-06	0.423	20.203
phylum Cyanobacteria id.1500	rs12555298	T	C	0.152	-0.219	0.933	0.941	0.033	0.08	4.22776e-06	0.006	21.562
phylum Cyanobacteria id.1500	rs2585223	T	C	0.107	-0.023	0.168	0.138	0.024	0.055	9.11381e-06	0.668	19.597
phylum Cyanobacteria id.1500	rs584122	T	G	-0.08	0.014	0.695	0.6	0.018	0.038	6.62384e-06	0.703	20.534
phylum Cyanobacteria id.1500	rs61972390	T	C	-0.232	0.008	0.05	0.04	0.049	0.095	2.87336e-06	0.932	22.082
phylum Cyanobacteria id.1500	rs7148504	G	A	-0.111	0.001	0.172	0.142	0.021	0.053	1.5717e-07	0.98	27.362
phylum Euryarchaeota id.55	rs76531781	A	G	0.104	-0.069	0.547	0.516	0.023	0.037	7.73001e-06	0.063	20.535
phylum Euryarchaeota id.55	rs789068	T	C	0.2	0.049	0.076	0.093	0.043	0.064	4.33092e-06	0.444	22.048
phylum Euryarchaeota id.55	rs11022995	G	A	-0.132	-0.004	0.185	0.155	0.029	0.051	5.32451e-06	0.937	20.356
phylum Euryarchaeota id.55	rs34928225	T	C	-0.124	-0.032	0.198	0.184	0.028	0.048	9.3377e-06	0.51	20.092
phylum Euryarchaeota id.55	rs45498998	G	A	-0.118	0.051	0.263	0.261	0.026	0.042	7.19863e-06	0.227	19.954
phylum Euryarchaeota id.55	rs6064552	A	G	-0.12	-0.018	0.669	0.711	0.026	0.042	4.635e-06	0.659	21.399
phylum Euryarchaeota id.55	rs7015093	A	C	-0.16	-0.056	0.117	0.204	0.034	0.046	4.75423e-06	0.228	22.074
phylum Firmicutes id.1672	rs7635189	A	G	0.048	0.049	0.5	0.406	0.01	0.038	4.04548e-06	0.202	21.198
phylum Firmicutes id.1672	rs77658038	G	A	-0.047	0.014	0.516	0.626	0.011	0.039	8.56841e-06	0.724	19.649
phylum Firmicutes id.1672	rs2332027	G	A	0.09	-0.16	0.08	0.053	0.018	0.083	6.75492e-07	0.055	24.165
phylum Firmicutes id.1672	rs2547978	T	C	0.048	-0.134	0.534	0.611	0.011	0.039	4.52595e-06	0.001	21.077
phylum Firmicutes id.1672	rs3792064	G	A	-0.062	-0.023	0.818	0.811	0.014	0.048	5.78562e-06	0.637	19.941
phylum Firmicutes id.1672	rs3852931	T	C	-0.071	0.076	0.138	0.099	0.016	0.062	4.73097e-06	0.223	20.512
phylum Firmicutes id.1672	rs4750583	C	T	-0.141	0.093	0.05	0.07	0.031	0.074	5.12436e-06	0.207	21.019
phylum Firmicutes id.1672	rs7247191	A	G	-0.065	0.028	0.853	0.817	0.015	0.048	8.67261e-06	0.562	19.594
phylum Lentisphaerae id.2238	rs72771021	T	G	-0.161	0.002	0.09	0.11	0.034	0.06	9.1939e-06	0.976	22.739
phylum Proteobacteria id.2375	rs8085381	C	A	0.049	-0.048	0.606	0.633	0.011	0.039	8.71907e-06	0.217	20.595
phylum Proteobacteria id.2375	rs60995569	T	C	-0.077	-0.065	0.089	0.083	0.019	0.067	9.25977e-06	0.336	16.969
phylum Proteobacteria id.2375	rs10750258	G	A	-0.052	0.141	0.289	0.301	0.012	0.041	6.90415e-06	0.001	20.3
phylum Proteobacteria id.2375	rs11126162	C	T	0.051	-0.008	0.475	0.486	0.011	0.037	1.54085e-06	0.825	23.115
phylum Proteobacteria id.2375	rs11715072	C	T	0.05	0.067	0.342	0.447	0.011	0.038	6.30667e-06	0.073	20.01
phylum Proteobacteria id.2375	rs12150865	G	T	0.05	0.061	0.318	0.31	0.011	0.04	4.26914e-06	0.131	21.244
phylum Proteobacteria id.2375	rs12467198	A	G	0.126	-0.078	0.937	0.898	0.026	0.062	7.4681e-07	0.207	23.682
phylum Proteobacteria id.2375	rs2347697	G	T	0.047	-0.002	0.461	0.535	0.011	0.037	6.94656e-06	0.958	20.18
phylum Proteobacteria id.2375	rs2532663	C	T	-0.067	-0.055	0.125	0.118	0.015	0.058	9.9901e-06	0.34	18.973
phylum Proteobacteria id.2375	rs3890996	C	T	0.085	-0.018	0.115	0.091	0.019	0.065	8.08593e-06	0.786	20.467
phylum Proteobacteria id.2375	rs4340090	C	T	-0.08	0.035	0.14	0.102	0.016	0.061	3.67959e-07	0.574	25.925
phylum Verrucomicrobia id.3982	rs6707783	A	C	0.078	-0.031	0.198	0.24	0.016	0.044	1.10555e-06	0.485	23.2
phylum Verrucomicrobia id.3982	rs922773	A	C	0.171	0	0.049	0.078	0.04	0.069	9.81386e-06	0.996	18.465
phylum Verrucomicrobia id.3982	rs11252894	C	T	0.061	0.009	0.318	0.402	0.014	0.038	9.7221e-06	0.813	19.428
phylum Verrucomicrobia id.3982	rs12512971	C	A	-0.144	-0.127	0.052	0.025	0.031	0.119	2.19129e-06	0.285	22.199
phylum Verrucomicrobia id.3982	rs3995795	T	C	-0.118	-0.132	0.056	0.049	0.025	0.086	3.49559e-06	0.126	21.31
Abbreviations: SNP = single-nucleotide polymorphism; S.E.;Standard Error.
