# Supplementary material for: Causal association of gut microbiota on spondyloarthritis and its subtypes: a Mendelian randomization analysis
Source: Front Immunol. 2024 Feb 8;15:1284466. doi: 10.3389/fimmu.2024.1284466 (PMC10883304; doi:10.3389/fimmu.2024.1284466)
Supplement: Supplementary file 2 [file Table_2.xlsx]

## Sheet: Sheet1
Supplementary Table 2 Full result of Mendelian randomization estimates for the association between gut microbiota and Spondyloarthritis.
Outcome	Exposure	Method	SNP	b	se	lo_ci	up_ci	OR（95%CI）	P-value
Ankylosing spondylitis	class Actinobacteria id.419	MR Egger	14	0.6	0.59	-0.54	1.75	1.83 (0.58-5.77)	0.321746
		Weighted median	14	0.73	0.26	0.23	1.24	2.08 (1.25-3.44)	0.00454381
		Inverse variance weighted	14	0.62	0.19	0.26	0.99	1.86 (1.29-2.69)	0.000863281
		Simple mode	14	0.68	0.41	-0.12	1.47	1.97 (0.89-4.37)	0.119967
		Weighted mode	14	0.69	0.41	-0.11	1.49	1.99 (0.90-4.43)	0.114145
	order Bacillales id.1674	MR Egger	9	-0.39	0.45	-1.27	0.5	0.68 (0.28-1.65)	0.420386
		Weighted median	9	0.17	0.14	-0.09	0.44	1.19 (0.91-1.55)	0.204117
		Inverse variance weighted	9	0.21	0.1	0	0.41	1.23 (1.00-1.51)	0.0494486
		Simple mode	9	0.16	0.2	-0.23	0.56	1.18 (0.80-1.75)	0.436347
		Weighted mode	9	0.17	0.19	-0.2	0.53	1.18 (0.82-1.71)	0.401325
	family Lactobacillaceae id.1836	MR Egger	7	-0.21	0.41	-1.02	0.6	0.81 (0.36-1.82)	0.631313
		Weighted median	7	-0.49	0.21	-0.9	-0.08	0.61 (0.41-0.92)	0.019723
		Inverse variance weighted	7	-0.44	0.16	-0.74	-0.13	0.65 (0.48-0.88)	0.00491616
		Simple mode	7	-0.66	0.31	-1.26	-0.06	0.52 (0.28-0.94)	0.074058
		Weighted mode	7	-0.16	0.25	-0.65	0.33	0.85 (0.52-1.40)	0.54883
	family Rikenellaceae id.967	MR Egger	17	-0.43	0.54	-1.5	0.63	0.65 (0.22-1.87)	0.435473
		Weighted median	17	-0.51	0.23	-0.97	-0.06	0.60 (0.38-0.94)	0.0271132
		Inverse variance weighted	17	-0.41	0.17	-0.75	-0.07	0.66 (0.47-0.93)	0.0181382
		Simple mode	17	-0.56	0.42	-1.38	0.25	0.57 (0.25-1.29)	0.194439
		Weighted mode	17	-0.58	0.4	-1.36	0.2	0.56 (0.26-1.23)	0.166232
	genus Anaerotruncus id.2054	MR Egger	13	-1.27	0.58	-2.41	-0.13	0.28 (0.09-0.87)	0.050865
		Weighted median	13	-0.22	0.27	-0.76	0.32	0.80 (0.47-1.37)	0.418684
		Inverse variance weighted	13	-0.4	0.2	-0.79	-0.01	0.67 (0.45-0.99)	0.0447998
		Simple mode	13	-0.06	0.46	-0.96	0.85	0.95 (0.38-2.35)	0.906367
		Weighted mode	13	-0.11	0.42	-0.93	0.72	0.90 (0.39-2.06)	0.806463
	genus Enterorhabdus id.820	MR Egger	6	-0.32	0.62	-1.53	0.89	0.72 (0.22-2.43)	0.629123
		Weighted median	6	0.36	0.28	-0.19	0.91	1.43 (0.83-2.49)	0.200877
		Inverse variance weighted	6	0.55	0.26	0.04	1.07	1.74 (1.04-2.91)	0.0363201
		Simple mode	6	0.35	0.41	-0.45	1.15	1.42 (0.64-3.16)	0.430615
		Weighted mode	6	0.27	0.33	-0.38	0.93	1.31 (0.68-2.53)	0.452629
	genus Howardella id.2000	MR Egger	9	-0.49	0.43	-1.32	0.35	0.62 (0.27-1.42)	0.293925
		Weighted median	9	-0.13	0.15	-0.42	0.17	0.88 (0.66-1.18)	0.397898
		Inverse variance weighted	9	-0.22	0.11	-0.43	-0.01	0.80 (0.65-0.99)	0.0408477
		Simple mode	9	-0.04	0.24	-0.51	0.44	0.96 (0.60-1.55)	0.88428
		Weighted mode	9	-0.02	0.24	-0.5	0.46	0.98 (0.61-1.58)	0.934958
	genus Oscillibacter id.2063	MR Egger	12	1.28	1.68	-2	4.57	3.61 (0.13-96.90)	0.46156
		Weighted median	12	-0.58	0.21	-1	-0.17	0.56 (0.37- 0.85)	0.00594792
		Inverse variance weighted	12	-0.96	0.47	-1.89	-0.04	0.38 (0.15- 0.96)	0.0411393
		Simple mode	12	-0.6	0.31	-1.22	0.01	0.55 (0.30- 1.01)	0.0800815
		Weighted mode	12	-0.57	0.3	-1.16	0.02	0.57 (0.31- 1.02)	0.0828728
	genus Ruminococcaceae NK4A214 group id.11358	MR Egger	13	1.49	0.62	0.28	2.7	4.44 (1.33-14.89)	0.0341968
		Weighted median	13	0.67	0.28	0.13	1.22	1.96 (1.14- 3.37)	0.0146962
		Inverse variance weighted	13	0.53	0.2	0.14	0.92	1.70 (1.15- 2.50)	0.00789514
		Simple mode	13	0.97	0.53	-0.06	2.01	2.65 (0.94- 7.48)	0.0904467
		Weighted mode	13	0.95	0.42	0.13	1.77	2.58 (1.14- 5.84)	0.0422776
Arthropathic psoriasis	class Verrucomicrobiae id.4029	MR Egger	11	0.15	0.57	-0.97	1.28	1.17 (0.38-3.60)	0.793562
		Weighted median	11	0.43	0.23	-0.02	0.89	1.54 (0.98-2.44)	0.0622017
		Inverse variance weighted	11	0.47	0.17	0.13	0.81	1.60 (1.14-2.24)	0.00602534
		Simple mode	11	0.35	0.38	-0.39	1.1	1.43 (0.68-2.99)	0.370498
		Weighted mode	11	0.38	0.33	-0.27	1.03	1.46 (0.76-2.79)	0.282796
	order Verrucomicrobiales id.4030	MR Egger	11	0.15	0.57	-0.97	1.28	1.17 (0.38-3.60)	0.793562
		Weighted median	11	0.43	0.23	-0.02	0.89	1.54 (0.98-2.44)	0.0621416
		Inverse variance weighted	11	0.47	0.17	0.13	0.81	1.60 (1.14-2.24)	0.00602534
		Simple mode	11	0.35	0.38	-0.38	1.09	1.43 (0.68-2.98)	0.3682
		Weighted mode	11	0.38	0.35	-0.3	1.06	1.46 (0.74-2.88)	0.304041
	family Rikenellaceae id.967	MR Egger	17	-1.29	0.52	-2.31	-0.27	0.28 (0.10-0.77)	0.025953
		Weighted median	17	-0.34	0.24	-0.81	0.13	0.71 (0.44-1.14)	0.153898
		Inverse variance weighted	17	-0.36	0.17	-0.69	-0.04	0.70 (0.50-0.97)	0.0300234
		Simple mode	17	-0.59	0.47	-1.51	0.33	0.55 (0.22-1.39)	0.227061
		Weighted mode	17	-0.57	0.52	-1.58	0.45	0.57 (0.21-1.56)	0.289016
	family Verrucomicrobiaceae id.4036	MR Egger	11	0.16	0.57	-0.97	1.28	1.17 (0.38-3.60)	0.791685
		Weighted median	11	0.43	0.24	-0.03	0.9	1.54 (0.97-2.46)	0.0673678
		Inverse variance weighted	11	0.47	0.17	0.14	0.81	1.60 (1.14-2.24)	0.00601254
		Simple mode	11	0.35	0.38	-0.39	1.1	1.43 (0.68-3.01)	0.374234
		Weighted mode	11	0.38	0.33	-0.27	1.02	1.46 (0.76-2.78)	0.280727
	genus Akkermansia id.4037	MR Egger	11	0.16	0.57	-0.97	1.28	1.17 (0.38-3.61)	0.789132
		Weighted median	11	0.43	0.23	-0.01	0.88	1.54 (0.99-2.42)	0.0577089
		Inverse variance weighted	11	0.47	0.17	0.14	0.81	1.60 (1.14-2.24)	0.0059944
		Simple mode	11	0.35	0.34	-0.32	1.02	1.42 (0.73-2.78)	0.324309
		Weighted mode	11	0.38	0.32	-0.26	1.01	1.46 (0.77-2.75)	0.272734
	genus Coprococcus1 id.11301	MR Egger	11	0.43	0.47	-0.49	1.36	1.54 (0.61-3.90)	0.381384
		Weighted median	11	0.37	0.27	-0.15	0.89	1.45 (0.86-2.45)	0.166569
		Inverse variance weighted	11	0.41	0.19	0.04	0.79	1.51 (1.04-2.20)	0.0309391
		Simple mode	11	-0.03	0.45	-0.91	0.85	0.97 (0.40-2.33)	0.945458
		Weighted mode	11	0.62	0.41	-0.2	1.43	1.85 (0.82-4.17)	0.167404
	genus Lactococcus id.1851	MR Egger	9	-0.13	0.53	-1.17	0.9	0.87 (0.31-2.46)	0.805953
		Weighted median	9	0.16	0.16	-0.15	0.47	1.17 (0.86-1.59)	0.32584
		Inverse variance weighted	9	0.26	0.12	0.03	0.5	1.30 (1.03-1.64)	0.0242968
		Simple mode	9	0.02	0.26	-0.49	0.54	1.02 (0.61-1.71)	0.932133
		Weighted mode	9	0.02	0.26	-0.49	0.53	1.02 (0.62-1.70)	0.931323
	genus Odoribacter id.952	MR Egger	7	0.55	0.75	-0.92	2.02	1.73 (0.40-7.53)	0.49895
		Weighted median	7	-0.68	0.32	-1.3	-0.07	0.50 (0.27-0.94)	0.0302909
		Inverse variance weighted	7	-0.59	0.24	-1.05	-0.12	0.56 (0.35-0.89)	0.0144249
		Simple mode	7	-0.91	0.51	-1.9	0.08	0.40 (0.15-1.09)	0.122779
		Weighted mode	7	-0.8	0.46	-1.7	0.1	0.45 (0.18-1.10)	0.131357
Enteropathic arthropathies	order Bacillales id.1674	MR Egger	9	-2.44	1	-4.39	-0.48	0.09 (0.01-0.62)	0.0447639
		Weighted median	9	-0.54	0.32	-1.18	0.09	0.58 (0.31-1.09)	0.0915929
		Inverse variance weighted	9	-0.59	0.23	-1.04	-0.13	0.56 (0.35-0.88)	0.0113744
		Simple mode	9	-1.13	0.54	-2.18	-0.08	0.32 (0.11-0.93)	0.0686795
		Weighted mode	9	-1.11	0.58	-2.25	0.04	0.33 (0.11-1.04)	0.0940725
	genus Anaerostipes id.1991	MR Egger	13	-0.99	1.71	-4.33	2.36	0.37 (0.01-10.54)	0.574121
		Weighted median	13	0.58	0.64	-0.67	1.84	1.79 (0.51- 6.30)	0.361689
		Inverse variance weighted	13	0.98	0.48	0.05	1.92	2.67 (1.05- 6.82)	0.0398615
		Simple mode	13	-0.08	1.08	-2.19	2.03	0.92 (0.11- 7.63)	0.942401
		Weighted mode	13	-0.1	1.03	-2.12	1.92	0.91 (0.12- 6.83)	0.92582
	genus Lachnospiraceae FCS020 group id.11314	MR Egger	12	-1.23	1.07	-3.33	0.87	0.29 (0.04-2.38)	0.276421
		Weighted median	12	-0.97	0.56	-2.07	0.12	0.38 (0.13-1.13)	0.082116
		Inverse variance weighted	12	-0.85	0.4	-1.63	-0.06	0.43 (0.20-0.94)	0.0346683
		Simple mode	12	-1.19	0.84	-2.84	0.46	0.30 (0.06-1.58)	0.184091
		Weighted mode	12	-1.08	0.76	-2.56	0.41	0.34 (0.08-1.50)	0.182532
	genus Olsenella id.822	MR Egger	10	0.86	0.75	-0.6	2.32	2.36 (0.55-10.18)	0.28352
		Weighted median	10	0.54	0.3	-0.06	1.13	1.71 (0.94- 3.10)	0.0771174
		Inverse variance weighted	10	0.49	0.23	0.03	0.94	1.63 (1.03- 2.57)	0.0363821
		Simple mode	10	0.66	0.42	-0.17	1.48	1.93 (0.85- 4.39)	0.152124
		Weighted mode	10	0.65	0.41	-0.16	1.46	1.91 (0.85- 4.29)	0.150107
	genus Parabacteroides id.954	MR Egger	5	-0.29	4.33	-8.76	8.19	0.75 (0.00-3614.27)	0.95158
		Weighted median	5	1.65	0.87	-0.06	3.35	5.20 (0.95- 28.57)	0.0580101
		Inverse variance weighted	5	1.5	0.68	0.17	2.83	4.48 (1.18- 17.00)	0.0274418
		Simple mode	5	1.98	1.39	-0.75	4.71	7.26 (0.47- 110.88)	0.227425
		Weighted mode	5	2	1.32	-0.58	4.58	7.38 (0.56- 97.15)	0.203377
	genus Ruminococcaceae UCG013 id.11370	MR Egger	12	1	1.3	-1.54	3.54	2.73 (0.22-34.58)	0.45648
		Weighted median	12	0.79	0.61	-0.41	1.99	2.21 (0.67- 7.33)	0.194414
		Inverse variance weighted	12	0.91	0.44	0.05	1.77	2.49 (1.05- 5.90)	0.0378704
		Simple mode	12	1.62	1.06	-0.46	3.7	5.05 (0.63-40.35)	0.155258
		Weighted mode	12	0.81	0.92	-0.99	2.62	2.25 (0.37-13.67)	0.396606
Abbreviations: SNP = single-nucleotide polymorphism; S.E.;Standard Error;OR= odds ratios:CI= confidence intervals.
