# Supplementary material for: Causal association of gut microbiota on spondyloarthritis and its subtypes: a Mendelian randomization analysis
Source: Front Immunol. 2024 Feb 8;15:1284466. doi: 10.3389/fimmu.2024.1284466 (PMC10883304; doi:10.3389/fimmu.2024.1284466)
Supplement: Supplementary file 3 [file Table_3.xlsx]

## Sheet: Sheet1
Supplementary Table 3 Reverse Mendelian randomization estimates for the association between Spondyloarthritis and gut microbiota
Outcome	Exposure	Method	SNP	b	se	lo_ci	up_ci	OR（95%CI）	P-value
class Actinobacteria id.419	Ankylosing spondylitis	MR Egger	8	-0.00218279	0.00902985	-0.0198813	0.0155157	1.02(0.98-1.02)	0.817039
		Weighted median	8	0.00392314	0.00692935	-0.00965839	0.0175047	1.02(0.99-1.02)	0.571283
		Inverse variance weighted	8	0.00364638	0.00644002	-0.00897605	0.0162688	1.02(0.99-1.02)	0.571253
		Simple mode	8	0.0289419	0.0185446	-0.00740551	0.0652894	1.07(0.99-1.07)	0.16257
		Weighted mode	8	0.00134606	0.00739707	-0.0131522	0.0158443	1.02(0.99-1.02)	0.860763
order Bacillales id.1674		MR Egger	5	-0.0488374	0.0224384	-0.0928165	-0.00485817	1(0.91-1)	0.117734
		Weighted median	5	-0.0274324	0.0167071	-0.0601783	0.00531348	1.01(0.94-1.01)	0.100598
		Inverse variance weighted	5	-0.0172689	0.0228921	-0.0621375	0.0275997	1.03(0.94-1.03)	0.450633
		Simple mode	5	0.114125	0.069258	-0.0216208	0.24987	1.28(0.98-1.28)	0.174735
		Weighted mode	5	-0.0302461	0.0170028	-0.0635715	0.00307933	1(0.94-1)	0.149878
family Lactobacillaceae id.1836		MR Egger	7	0.000430613	0.0198805	-0.0385351	0.0393964	1.04(0.96-1.04)	0.983557
		Weighted median	7	-0.00127529	0.0102644	-0.0213936	0.018843	1.02(0.98-1.02)	0.901122
		Inverse variance weighted	7	0.00389013	0.0131305	-0.0218457	0.029626	1.03(0.98-1.03)	0.767027
		Simple mode	7	0.000682128	0.0332917	-0.0645696	0.0659338	1.07(0.94-1.07)	0.984317
		Weighted mode	7	-0.000526681	0.0114341	-0.0229374	0.0218841	1.02(0.98-1.02)	0.964755
family Rikenellaceae id.967		MR Egger	8	0.00181752	0.00944636	-0.0166973	0.0203324	1.02(0.98-1.02)	0.853773
		Weighted median	8	0.00271823	0.00669283	-0.0103997	0.0158362	1.02(0.99-1.02)	0.684639
		Inverse variance weighted	8	0.00565004	0.00640479	-0.00690334	0.0182034	1.02(0.99-1.02)	0.377691
		Simple mode	8	0.0196043	0.0167049	-0.0131372	0.0523458	1.05(0.99-1.05)	0.278948
		Weighted mode	8	0.00240966	0.00720587	-0.0117138	0.0165332	1.02(0.99-1.02)	0.747871
genus Anaerotruncus id.2054		MR Egger	8	0.00386944	0.00899695	-0.0137646	0.0215035	1.02(0.99-1.02)	0.682153
		Weighted median	8	-0.00148063	0.00721277	-0.0156176	0.0126564	1.01(0.99-1.01)	0.837354
		Inverse variance weighted	8	-0.00125844	0.00641253	-0.013827	0.0113101	1.01(0.99-1.01)	0.844416
		Simple mode	8	0.0110445	0.0160126	-0.0203402	0.0424291	1.04(0.98-1.04)	0.51257
		Weighted mode	8	-0.0017827	0.007027	-0.0155556	0.0119902	1.01(0.99-1.01)	0.807023
genus Enterorhabdus id.820		MR Egger	7	0.0158418	0.0134731	-0.0105656	0.0422491	1.04(0.99-1.04)	0.292605
		Weighted median	7	0.00576335	0.0107599	-0.0153261	0.0268528	1.03(0.99-1.03)	0.592214
		Inverse variance weighted	7	0.00175948	0.00965888	-0.0171719	0.0206909	1.02(0.98-1.02)	0.855455
		Simple mode	7	-0.012237	0.0268936	-0.0649485	0.0404745	1.04(0.94-1.04)	0.665099
		Weighted mode	7	0.00960323	0.0109241	-0.011808	0.0310145	1.03(0.99-1.03)	0.413173
genus Howardella id.2000		MR Egger	7	0.012839	0.0202303	-0.0268123	0.0524904	1.05(0.97-1.05)	0.55356
		Weighted median	7	0.0140765	0.0147873	-0.0149066	0.0430596	1.04(0.99-1.04)	0.34113
		Inverse variance weighted	7	0.0148407	0.0133719	-0.0113681	0.0410495	1.04(0.99-1.04)	0.267065
		Simple mode	7	0.0193795	0.0268835	-0.0333121	0.072071	1.08(0.97-1.08)	0.498103
		Weighted mode	7	0.015606	0.0147424	-0.0132892	0.0445012	1.05(0.99-1.05)	0.330537
genus Oscillibacter id.2063		MR Egger	8	-0.00668827	0.0122394	-0.0306775	0.017301	1.02(0.97-1.02)	0.604464
		Weighted median	8	-0.000594428	0.00913031	-0.0184898	0.017301	1.02(0.98-1.02)	0.94809
		Inverse variance weighted	8	0.00546021	0.00870413	-0.0115999	0.0225203	1.02(0.99-1.02)	0.530454
		Simple mode	8	0.00460431	0.0206673	-0.0359036	0.0451123	1.05(0.97-1.05)	0.830066
		Weighted mode	8	-0.000481668	0.00950516	-0.0191118	0.0181484	1.02(0.98-1.02)	0.961001
genus Ruminococcaceae NK4A214 group id.11358		MR Egger	8	0.00409511	0.00937589	-0.0142816	0.0224719	1.02(0.99-1.02)	0.677558
		Weighted median	8	0.00164556	0.007709	-0.0134641	0.0167552	1.02(0.99-1.02)	0.830969
		Inverse variance weighted	8	0.0014825	0.00668516	-0.0116204	0.0145854	1.02(0.99-1.02)	0.8245
		Simple mode	8	-9.03833e-05	0.0144603	-0.0284326	0.0282518	1.03(0.97-1.03)	0.995187
		Weighted mode	8	0.00157328	0.00744655	-0.0130219	0.0161685	1.02(0.99-1.02)	0.838691
class Verrucomicrobiae id.4029	Arthropathic psoriasis	MR Egger	3	-0.0871474	0.392965	-0.857358	0.683063	1.98(0.42-1.98)	0.861066
		Weighted median	3	0.0337078	0.0407148	-0.0460932	0.113509	1.12(0.96-1.12)	0.407726
		Inverse variance weighted	3	0.0271782	0.0368038	-0.0449573	0.0993136	1.1(0.96-1.1)	0.460234
		Simple mode	3	0.0347902	0.0519822	-0.0670949	0.136675	1.15(0.94-1.15)	0.572237
		Weighted mode	3	0.0338623	0.0441469	-0.0526655	0.12039	1.13(0.95-1.13)	0.523233
order Verrucomicrobiales id.4030		MR Egger	3	-0.0871474	0.392965	-0.857358	0.683063	1.98(0.42-1.98)	0.861066
		Weighted median	3	0.0337078	0.0391992	-0.0431225	0.110538	1.12(0.96-1.12)	0.389837
		Inverse variance weighted	3	0.0271782	0.0368038	-0.0449573	0.0993136	1.1(0.96-1.1)	0.460234
		Simple mode	3	0.0347902	0.0533521	-0.0697799	0.13936	1.15(0.93-1.15)	0.581274
		Weighted mode	3	0.0338623	0.0443204	-0.0530057	0.12073	1.13(0.95-1.13)	0.524678
family Rikenellaceae id.967		MR Egger	3	-4.11833e-05	0.319618	-0.626492	0.626409	1.87(0.53-1.87)	0.999918
		Weighted median	3	0.0174371	0.0313307	-0.0439711	0.0788453	1.08(0.96-1.08)	0.577835
		Inverse variance weighted	3	0.0159659	0.0300577	-0.0429472	0.0748791	1.08(0.96-1.08)	0.595297
		Simple mode	3	0.0214087	0.0441647	-0.0651541	0.107972	1.11(0.94-1.11)	0.675751
		Weighted mode	3	0.017807	0.035894	-0.0525451	0.0881592	1.09(0.95-1.09)	0.66898
family Verrucomicrobiaceae id.4036		MR Egger	3	-0.0856275	0.392964	-0.855837	0.684582	1.98(0.43-1.98)	0.863414
		Weighted median	3	0.033565	0.0415067	-0.0477882	0.114918	1.12(0.95-1.12)	0.418709
		Inverse variance weighted	3	0.0271067	0.0368038	-0.0450287	0.0992422	1.1(0.96-1.1)	0.461414
		Simple mode	3	0.0348357	0.0553786	-0.0737064	0.143378	1.15(0.93-1.15)	0.593588
		Weighted mode	3	0.0337185	0.0444272	-0.0533589	0.120796	1.13(0.95-1.13)	0.527127
genus Akkermansia id.4037		MR Egger	3	-0.0741698	0.392988	-0.844427	0.696088	2.01(0.43-2.01)	0.881246
		Weighted median	3	0.033196	0.0395208	-0.0442648	0.110657	1.12(0.96-1.12)	0.40093
		Inverse variance weighted	3	0.0271391	0.0368059	-0.0450003	0.0992786	1.1(0.96-1.1)	0.460904
		Simple mode	3	0.0367599	0.0553808	-0.0717864	0.145306	1.16(0.93-1.16)	0.575118
		Weighted mode	3	0.0339239	0.0415676	-0.0475486	0.115396	1.12(0.95-1.12)	0.500176
genus Coprococcus1 id.11301		MR Egger	3	-0.469469	0.330074	-1.11641	0.177477	1.19(0.33-1.19)	0.390114
		Weighted median	3	0.0195245	0.0346487	-0.0483869	0.0874359	1.09(0.95-1.09)	0.573094
		Inverse variance weighted	3	0.0202356	0.0328903	-0.0442294	0.0847006	1.09(0.96-1.09)	0.538392
		Simple mode	3	-0.0555245	0.072142	-0.196923	0.0858737	1.09(0.82-1.09)	0.521978
		Weighted mode	3	0.0480177	0.0355107	-0.0215832	0.117619	1.13(0.98-1.13)	0.308916
genus Lactococcus id.1851		Inverse variance weighted	2	0.0179872	0.0619221	-0.10338	0.139354	1.15(0.9-1.15)	0.771449
genus Odoribacter id.952		MR Egger	3	0.15078	0.348396	-0.532075	0.833635	2.3(0.59-2.3)	0.739975
		Weighted median	3	0.0347354	0.0356673	-0.0351724	0.104643	1.11(0.97-1.11)	0.330119
		Inverse variance weighted	3	0.0367247	0.0328958	-0.027751	0.1012	1.11(0.97-1.11)	0.264253
		Simple mode	3	0.0417635	0.0471916	-0.0507321	0.134259	1.14(0.95-1.14)	0.46953
		Weighted mode	3	0.0316505	0.0403327	-0.0474016	0.110703	1.12(0.95-1.12)	0.514801
order Bacillales id.1674	Enteropathic arthropathies	MR Egger	8	-0.141881	0.157479	-0.45054	0.166778	1.18(0.64-1.18)	0.402329
		Weighted median	8	0.0242398	0.0312138	-0.0369393	0.0854189	1.09(0.96-1.09)	0.437411
		Inverse variance weighted	8	0.037388	0.0229476	-0.00758939	0.0823654	1.09(0.99-1.09)	0.103255
		Simple mode	8	0.086646	0.0517825	-0.0148477	0.18814	1.21(0.99-1.21)	0.13819
		Weighted mode	8	0.0798501	0.0510404	-0.0201892	0.179889	1.2(0.98-1.2)	0.16169
genus Anaerostipes id.1991		MR Egger	11	-0.0238772	0.0343652	-0.091233	0.0434787	1.04(0.91-1.04)	0.504717
		Weighted median	11	-0.000436323	0.0122908	-0.0245263	0.0236537	1.02(0.98-1.02)	0.971681
		Inverse variance weighted	11	-0.0106591	0.00976071	-0.0297901	0.00847187	1.01(0.97-1.01)	0.274814
		Simple mode	11	0.00735975	0.0172226	-0.0263966	0.0411161	1.04(0.97-1.04)	0.678194
		Weighted mode	11	0.00611694	0.0169735	-0.027151	0.0393849	1.04(0.97-1.04)	0.726057
genus Lachnospiraceae FCS020 group id.11314		MR Egger	9	0.0352611	0.0403501	-0.043825	0.114347	1.12(0.96-1.12)	0.411158
		Weighted median	9	0.0207748	0.0139954	-0.00665617	0.0482058	1.05(0.99-1.05)	0.137702
		Inverse variance weighted	9	0.0319983	0.0120511	0.00837815	0.0556184	1.06(1.01-1.06)	0.00792565
		Simple mode	9	0.0127647	0.0232715	-0.0328474	0.0583768	1.06(0.97-1.06)	0.59831
		Weighted mode	9	0.0137395	0.0205971	-0.0266308	0.0541098	1.06(0.97-1.06)	0.523505
genus Olsenella id.822		MR Egger	8	-0.0822435	0.147966	-0.372256	0.207769	1.23(0.69-1.23)	0.598428
		Weighted median	8	0.0101978	0.0283271	-0.0453233	0.0657188	1.07(0.96-1.07)	0.718846
		Inverse variance weighted	8	0.01181	0.0210839	-0.0295144	0.0531343	1.06(0.97-1.06)	0.575382
		Simple mode	8	0.018443	0.0504627	-0.0804638	0.11735	1.13(0.92-1.13)	0.725548
		Weighted mode	8	0.0170597	0.0504541	-0.0818303	0.11595	1.12(0.92-1.12)	0.745185
genus Parabacteroides id.954		MR Egger	11	-0.0080474	0.0341035	-0.0748904	0.0587956	1.06(0.93-1.06)	0.818739
		Weighted median	11	-0.0165916	0.0119544	-0.0400223	0.00683902	1.01(0.96-1.01)	0.165165
		Inverse variance weighted	11	-0.0212388	0.00986169	-0.0405677	-0.00190985	1(0.96-1)	0.0312666
		Simple mode	11	-0.00937987	0.0173818	-0.0434482	0.0246884	1.03(0.96-1.03)	0.601255
		Weighted mode	11	-0.0108186	0.0159472	-0.0420751	0.020438	1.02(0.96-1.02)	0.512911
genus Ruminococcaceae UCG013 id.11370		MR Egger	10	-0.0202984	0.0360899	-0.0910346	0.0504378	1.05(0.91-1.05)	0.589224
		Weighted median	10	-0.0127483	0.0132327	-0.0386843	0.0131878	1.01(0.96-1.01)	0.335351
		Inverse variance weighted	10	-0.00501575	0.0103095	-0.0252224	0.0151909	1.02(0.98-1.02)	0.626602
		Simple mode	10	-0.0177374	0.0246429	-0.0660375	0.0305628	1.03(0.94-1.03)	0.489932
		Weighted mode	10	-0.0190177	0.0206165	-0.059426	0.0213905	1.02(0.94-1.02)	0.380357
Abbreviations: SNP = single-nucleotide polymorphism; S.E.;Standard Error;OR= odds ratios:CI= confidence intervals.
